# Supplementary material for: Patient‐ and xenograft‐derived organoids recapitulate pediatric brain tumor features and patient treatments
Source: EMBO Mol Med. 2023 Nov 30;15(12):e18199. doi: 10.15252/emmm.202318199 (PMC10701620; doi:10.15252/emmm.202318199)
Supplement: Supplementary file 3 — Dataset EV1 [file EMMM-15-e18199-s009.xlsx]

## Sheet: Dataset EV1
Dataset EV1. List of differentially expressed genes, with average Log Fold Change and p-value, for all different cell clusters identified in PDO2 and PDO15 datasets.
PDO2_dataset									PDO15_dataset
p_val	avg_logFC	pct.1	pct.2	p_val_adj	cluster	gene			p_val	avg_logFC	pct.1	pct.2	p_val_adj	cluster	gene
0	4.1815	0.989	0.151	0	Myeloid_2	CXCL8			7.37241e-51	3.99023	0.82	0.226	3.6862e-47	Immune_cells	SPP1
7.95029e-157	3.48198	0.918	0.193	3.97515e-153	Progenitor_cells	CRABP1			9.05684e-30	3.95408	0.957	0.562	4.52842e-26	Stromal_cells	IGFBP7
0	3.28467	0.999	0.218	0	Myeloid_2	SPP1			1.80162e-59	3.81709	0.928	0.533	9.0081e-56	Immune_cells	APOC1
0	3.15405	0.998	0.103	0	Myeloid_2	LYZ			2.84619e-65	3.79515	0.991	0.941	1.4231e-61	Immune_cells	FTL
0	2.94894	0.916	0.047	0	Myeloid_2	IL1B			4.35146e-62	3.44809	0.946	0.506	2.17573e-58	Immune_cells	APOE
0	2.6342	1	0.792	0	Myeloid_2	CTSB			1.31779e-54	3.40268	0.892	0.505	6.58895e-51	Immune_cells	APOC2
0	2.5994	1	0.981	0	Myeloid_2	FTL			1.00977e-75	3.32276	0.991	0.426	5.04886e-72	Immune_cells	HLA-DRA
0	2.56739	0.949	0.068	0	Myeloid_2	TYROBP			3.7744e-77	3.31483	0.991	0.472	1.8872e-73	Immune_cells	CD74
0	2.53487	0.964	0.267	0	Myeloid_2	IFI30			5.73927e-31	3.27129	0.957	0.465	2.86963e-27	Stromal_cells	THY1
0	2.50876	0.889	0.227	0	Proliferative_cells	CENPF			1.09337e-29	3.10721	0.957	0.539	5.46685e-26	Stromal_cells	RGS5
9.60369e-125	2.50681	0.989	0.315	4.80185e-121	T_cells	IL32			5.67125e-29	3.10296	0.957	0.547	2.83562e-25	Stromal_cells	TIMP1
9.66962e-193	2.33443	0.892	0.699	4.83481e-189	Myeloid_1	APOE			1.0659e-67	3.08101	0.982	0.582	5.3295e-64	Immune_cells	CTSB
0	2.32672	0.963	0.124	0	Myeloid_2	LAPTM5			1.09402e-69	2.98935	0.991	0.564	5.47011e-66	Immune_cells	S100A11
0	2.31567	0.889	0.05	0	Myeloid_2	CCL3			7.22322e-80	2.94863	0.991	0.368	3.61161e-76	Immune_cells	FCER1G
0	2.30867	1	0.695	0	Myeloid_2	APOE			1.33631e-81	2.92724	0.991	0.298	6.68153e-78	Immune_cells	TYROBP
0	2.29141	0.996	0.672	0	Myeloid_2	CYP1B1			8.51727e-73	2.87292	0.973	0.439	4.25864e-69	Immune_cells	CTSZ
0	2.29068	0.978	0.097	0	Myeloid_2	S100A9			1.16092e-73	2.84077	0.973	0.445	5.80462e-70	Immune_cells	HLA-DRB1
0	2.27672	0.921	0.063	0	Myeloid_2	AIF1			2.58967e-29	2.80907	0.979	0.612	1.29483e-25	Stromal_cells	NDUFA4L2
6.33501e-141	2.27082	0.807	0.121	3.1675e-137	Progenitor_cells	STMN2			5.55965e-30	2.73251	1	0.512	2.77982e-26	Stromal_cells	VIM
1.17012e-278	2.23474	0.924	0.577	5.85058e-275	Myeloid_2	DUSP1			5.94779e-69	2.69872	1	0.639	2.97389e-65	Immune_cells	NPC2
0	2.21172	0.995	0.706	0	Myeloid_2	SOD2			1.15431e-64	2.69294	0.937	0.507	5.77153e-61	Immune_cells	HLA-DPB1
0	2.18602	0.963	0.059	0	Myeloid_2	C15orf48			5.18747e-63	2.69256	0.973	0.705	2.59373e-59	Immune_cells	CTSD
0	2.18249	0.986	0.113	0	Myeloid_2	SRGN			4.71882e-65	2.67038	0.991	0.828	2.35941e-61	Immune_cells	B2M
0	2.17673	0.912	0.101	0	Myeloid_2	FCER1G			1.8851e-28	2.65638	0.957	0.577	9.42552e-25	Stromal_cells	SPARC
1.53391e-186	2.16983	0.977	0.11	7.66957e-183	T_cells	LTB			8.7206e-27	2.65357	0.915	0.496	4.3603e-23	Stromal_cells	FN1
1.65203e-139	2.15079	0.949	0.07	8.26013e-136	T_cells	PTPRC			7.03483e-41	2.65225	1	0.154	3.51742e-37	Endothelial_cells	CLDN5
0	2.11286	0.904	0.238	0	Myeloid_2	CTSS			1.24821e-58	2.64464	0.883	0.384	6.24105e-55	Immune_cells	CHI3L1
0	2.08057	0.985	0.661	0	Myeloid_2	CYBA			2.5945e-75	2.63058	0.955	0.237	1.29725e-71	Immune_cells	IFI30
3.17819e-87	2.04322	0.809	0.8	1.58909e-83	Myeloid_1	CTSB			1.33245e-30	2.61194	0.979	0.549	6.66226e-27	Stromal_cells	RBP1
4.88867e-193	2.04102	0.793	0.226	2.44433e-189	Myeloid_1	SPP1			2.12549e-28	2.60555	0.979	0.642	1.06275e-24	Stromal_cells	LGALS1
0	2.01856	1	0.875	0	Myeloid_2	CTSD			6.28953e-35	2.59649	1	0.466	3.14477e-31	Stromal_cells	IFITM3
0	2.00842	0.985	0.519	0	Myeloid_2	CTSL			2.11208e-66	2.58012	0.955	0.482	1.05604e-62	Immune_cells	GPNMB
0	2.00549	0.983	0.056	0	Myeloid_2	RGS1			6.33971e-26	2.57288	1	0.578	3.16986e-22	Endothelial_cells	SPARC
0	2.0028	0.857	0.698	0	Stromal_cells	FN1			1.59715e-68	2.56906	0.964	0.332	7.98577e-65	Immune_cells	CYBA
0	1.97973	0.882	0.085	0	Myeloid_2	LCP1			8.92439e-75	2.53503	0.964	0.327	4.4622e-71	Immune_cells	LYZ
5.80743e-103	1.9677	0.851	0.114	2.90371e-99	T_cells	IL7R			2.70986e-25	2.49529	0.936	0.522	1.35493e-21	Stromal_cells	ITGB1
0	1.96625	0.97	0.535	0	Myeloid_2	S100A4			8.60047e-70	2.4669	1	0.515	4.30023e-66	Immune_cells	SAT1
0	1.96386	0.978	0.069	0	Myeloid_2	CD14			1.49638e-26	2.46501	0.915	0.497	7.48189e-23	Stromal_cells	COL4A1
0	1.95398	0.99	0.76	0	Myeloid_2	HLA-DRA			1.96561e-61	2.43966	0.901	0.393	9.82806e-58	Immune_cells	HLA-DPA1
0	1.89862	0.965	0.195	0	Myeloid_2	CD68			1.10617e-96	2.42653	0.946	0.176	5.53087e-93	Immune_cells	C1QB
9.67707e-65	1.84635	0.617	0.084	4.83853e-61	Myeloid_1	CD14			6.5363e-31	2.40992	0.936	0.244	3.26815e-27	Stromal_cells	COL1A2
0	1.84289	1	0.211	0	Myeloid_2	ARHGDIB			5.76776e-29	2.40045	0.872	0.345	2.88388e-25	Stromal_cells	BGN
0	1.80691	0.999	0.419	0	Myeloid_2	TYMP			1.38503e-33	2.39841	1	0.296	6.92516e-30	Endothelial_cells	MMP1
0	1.80465	0.81	0.061	0	Myeloid_2	C5AR1			2.99249e-62	2.39512	0.991	0.893	1.49624e-58	Immune_cells	TMSB4X
6.28005e-190	1.80446	0.943	0.1	3.14003e-186	T_cells	PCED1B-AS1			0	2.3752	0.991	0.716	0	G3_C2	GNGT1
0	1.79238	0.997	0.989	0	ncRNA	NEAT1			3.85631e-54	2.37036	0.982	0.769	1.92816e-50	Immune_cells	PSAP
0	1.78557	0.906	0.181	0	Myeloid_2	SPI1			3.84444e-68	2.36989	1	0.806	1.92222e-64	Immune_cells	CSTB
8.71454e-194	1.77292	0.971	0.075	4.35727e-190	T_cells	FYB1			4.21169e-64	2.35818	0.991	0.634	2.10584e-60	Immune_cells	LGALS1
4.56797e-131	1.76549	0.898	0.426	2.28399e-127	Progenitor_cells	NSG2			2.699e-14	2.34814	0.9	0.515	1.3495e-10	Endothelial_cells	VIM
4.69796e-152	1.75891	0.952	0.638	2.34898e-148	ncRNA	VEGFA			8.24381e-70	2.34711	0.901	0.323	4.1219e-66	Immune_cells	CCL3
2.23424e-91	1.75797	1	0.69	1.11712e-87	B_cells	HLA-DRB5			4.06604e-63	2.33051	0.955	0.536	2.03302e-59	Immune_cells	IGSF6
2.03852e-125	1.7565	0.707	0.167	1.01926e-121	Myeloid_1	APOC1			7.68518e-82	2.33005	0.946	0.266	3.84259e-78	Immune_cells	LAPTM5
0	1.73398	0.99	0.346	0	Myeloid_2	PYCARD			2.49538e-24	2.32621	0.872	0.419	1.24769e-20	Stromal_cells	HIGD1B
6.94396e-262	1.71212	1	0.981	3.47198e-258	Myeloid_1	FTL			2.89038e-28	2.29919	0.915	0.432	1.44519e-24	Stromal_cells	CYTOR
0	1.70498	0.998	0.029	0	Myeloid_2	MS4A7			2.48929e-57	2.29854	1	0.903	1.24465e-53	Immune_cells	FTH1
9.02465e-68	1.70356	1	0.728	4.51232e-64	B_cells	HLA-DPA1			2.21546e-64	2.28046	0.892	0.264	1.10773e-60	Immune_cells	AIF1
2.88688e-154	1.70189	0.713	0.109	1.44344e-150	Myeloid_1	FCER1G			1.14595e-44	2.24822	0.919	0.726	5.72974e-41	Immune_cells	CST3
1.55695e-65	1.69117	0.747	0.529	7.78474e-62	Myeloid_1	CTSL			5.95817e-62	2.24415	0.919	0.477	2.97908e-58	Immune_cells	C1QC
0	1.68004	0.954	0.002	0	T_cells	CD2			0	2.24101	1	0.773	0	G3_C2	NRL
4.7538e-257	1.67841	0.881	0.597	2.3769e-253	Myeloid_2	PLAUR			2.07029e-60	2.18647	0.919	0.479	1.03515e-56	Immune_cells	CAPG
0	1.67368	1	0.666	0	Myeloid_2	FCGRT			2.55941e-29	2.18276	0.894	0.337	1.2797e-25	Stromal_cells	COL4A2
0	1.67039	0.856	0.122	0	Myeloid_2	ALOX5AP			4.8091e-41	2.16973	0.829	0.456	2.40455e-37	Immune_cells	C1QA
0	1.65685	0.999	0.156	0	Myeloid_2	APOC1			5.32438e-29	2.15733	1	0.427	2.66219e-25	Endothelial_cells	PGF
6.24863e-245	1.6552	0.943	0.599	3.12432e-241	Myeloid_2	CD74			1.13657e-64	2.15107	0.973	0.584	5.68283e-61	Immune_cells	ARPC1B
2.55869e-237	1.64328	0.905	0.347	1.27934e-233	Myeloid_2	CXCL2			8.75735e-21	2.14505	0.694	0.479	4.37867e-17	Immune_cells	SELENOP
2.34318e-212	1.63938	0.908	0.5	1.17159e-208	Myeloid_2	G0S2			1.63403e-62	2.14104	0.928	0.463	8.17013e-59	Immune_cells	CTSS
2.63829e-109	1.61141	0.886	0.089	1.31915e-105	T_cells	ISG20			2.78134e-25	2.13207	1	0.832	1.39067e-21	Stromal_cells	B2M
0	1.60905	0.985	0.059	0	Myeloid_2	ITGB2			3.68893e-33	2.13063	0.894	0.222	1.84447e-29	Stromal_cells	TPM2
9.30267e-157	1.60806	0.968	0.767	4.65134e-153	Myeloid_2	GLUL			5.54594e-69	2.12967	0.973	0.526	2.77297e-65	Immune_cells	LIPA
3.07487e-214	1.60432	0.875	0.6	1.53743e-210	Myeloid_2	IER3			2.10073e-62	2.12523	1	0.88	1.05037e-58	Immune_cells	TPT1
0	1.60152	0.988	0.406	0	Myeloid_2	RNASET2			1.16692e-22	2.09999	0.851	0.455	5.83461e-19	Stromal_cells	TIMP3
0	1.59561	0.999	0.019	0	Myeloid_2	ACP5			0	2.0764	1	0.785	0	G3_C2	CABP5
1.23287e-148	1.58652	0.977	0.118	6.16435e-145	T_cells	GMFG			1.83176e-58	2.05723	0.964	0.688	9.15878e-55	Immune_cells	SH3BGRL3
0	1.57653	0.988	0.064	0	Myeloid_2	CYBB			1.59731e-19	2.04445	0.851	0.511	7.98654e-16	Stromal_cells	IGFBP2
2.20967e-251	1.57389	0.754	0.041	1.10483e-247	Myeloid_2	TREM1			3.46614e-24	2.04357	0.894	0.468	1.73307e-20	Stromal_cells	CLIC1
3.72366e-154	1.57205	0.931	0.062	1.86183e-150	T_cells	CD52			0	2.03822	0.994	0.666	0	G3_C2	AIPL1
1.13166e-110	1.56931	0.949	0.278	5.65831e-107	T_cells	PIK3IP1			5.68838e-67	2.01674	0.937	0.424	2.84419e-63	Immune_cells	CD68
0	1.55543	0.973	0.312	0	Myeloid_2	CXCL3			7.42362e-27	1.99349	1	0.895	3.71181e-23	Stromal_cells	TMSB4X
3.45833e-106	1.55479	0.969	0.881	1.72916e-102	ncRNA	MEG3			8.60891e-28	1.98033	1	0.497	4.30446e-24	Endothelial_cells	COL4A1
0	1.55118	1	0.614	0	Myeloid_2	GPNMB			5.43403e-27	1.97752	0.979	0.532	2.71701e-23	Stromal_cells	TPM4
0	1.5491	1	0.65	0	Myeloid_2	ARPC1B			4.37747e-24	1.96641	0.894	0.519	2.18874e-20	Stromal_cells	UACA
4.35704e-114	1.53247	0.951	0.43	2.17852e-110	Progenitor_cells	RTN1			2.63499e-42	1.93582	0.96	0.54	1.3175e-38	Astrocytes	S100B
2.22573e-49	1.52761	0.645	0.451	1.11286e-45	Myeloid_2	MAFB			5.95205e-29	1.92768	0.894	0.362	2.97602e-25	Stromal_cells	CRIP1
0	1.52172	0.899	0.064	0	Myeloid_2	S100A8			6.00074e-22	1.92633	0.872	0.509	3.00037e-18	Stromal_cells	MIR4435-2HG
0	1.51905	0.968	0.198	0	Myeloid_2	NCF2			3.33099e-25	1.91965	0.894	0.393	1.66549e-21	Stromal_cells	ID3
2.45714e-26	1.51455	0.586	0.082	1.22857e-22	Myeloid_2	EREG			4.11429e-61	1.91721	0.937	0.403	2.05715e-57	Immune_cells	ANXA2
5.6062e-23	1.51005	0.566	0.063	2.8031e-19	Myeloid_1	CCL3			8.89637e-46	1.90559	0.919	0.504	4.44818e-42	Immune_cells	VIM
0	1.50846	0.999	0.977	0	Myeloid_2	TMSB4X			6.41535e-32	1.89699	1	0.337	3.20768e-28	Endothelial_cells	COL4A2
3.98284e-225	1.50267	0.761	0.133	1.99142e-221	Myeloid_2	IL1RN			1.01504e-38	1.8931	0.811	0.494	5.07518e-35	Immune_cells	FUCA1
2.69407e-104	1.49501	0.937	0.237	1.34703e-100	T_cells	ARHGDIB			2.99398e-24	1.89228	0.894	0.555	1.49699e-20	Stromal_cells	PRSS23
6.01475e-110	1.49392	0.684	0.109	3.00738e-106	Myeloid_1	S100A9			8.01233e-46	1.87827	0.975	0.154	4.00617e-42	Endothelial_cells	CD93
1.90695e-234	1.48929	0.881	0.506	9.53474e-231	Myeloid_2	NFKBIA			1.38336e-21	1.87573	0.872	0.431	6.91681e-18	Stromal_cells	COL6A1
7.49722e-79	1.48717	0.927	0.768	3.74861e-75	B_cells	HLA-DRA			3.88615e-09	1.87344	0.702	0.459	1.94307e-05	Stromal_cells	MEF2C
2.4328e-47	1.48122	0.626	0.249	1.2164e-43	Myeloid_1	CTSS			8.5766e-23	1.86941	0.936	0.575	4.2883e-19	Stromal_cells	S100A11
0	1.47615	0.948	0.056	0	Myeloid_2	SLA			0	1.8606	0.964	0.715	0	G3_C2	GNAT1
0	1.47444	1	0.667	0	Myeloid_2	GRN			1.73533e-37	1.85843	0.872	0.208	8.67663e-34	Stromal_cells	PDGFRB
2.46646e-112	1.47222	0.874	0.044	1.23323e-108	T_cells	CD48			1.47251e-25	1.85649	1	0.883	7.36255e-22	Stromal_cells	TPT1
0	1.46695	0.998	0.032	0	Myeloid_2	RNASE1			1.37939e-36	1.84942	0.964	0.815	6.89695e-33	Immune_cells	DBI
0	1.46695	0.998	0.039	0	Myeloid_2	CLEC5A			1.10775e-50	1.84703	0.829	0.368	5.53876e-47	Immune_cells	HLA-DQA1
6.50884e-288	1.46511	0.835	0.254	3.25442e-284	Myeloid_2	LSP1			1.49858e-76	1.84008	0.847	0.194	7.49289e-73	Immune_cells	RGCC
0	1.46375	0.759	0.087	0	Proliferative_cells	TOP2A			7.50558e-32	1.82331	0.851	0.213	3.75279e-28	Stromal_cells	COL1A1
0	1.45762	0.998	0.033	0	Myeloid_2	FCGR3A			5.03578e-62	1.82132	0.937	0.366	2.51789e-58	Immune_cells	GM2A
1.38389e-83	1.45218	0.917	0.61	6.91946e-80	B_cells	CD74			0	1.81607	0.977	0.711	0	G3_C2	ROM1
9.5935e-216	1.44325	0.966	0.096	4.79675e-212	T_cells	CD7			2.51788e-34	1.81002	0.915	0.285	1.25894e-30	Stromal_cells	COL3A1
0	1.44247	0.894	0.065	0	Myeloid_2	SMIM25			1.09519e-24	1.80649	0.975	0.423	5.47594e-21	Endothelial_cells	GNG11
8.15149e-70	1.44008	0.658	0.265	4.07574e-66	Myeloid_2	LUCAT1			6.72835e-34	1.8025	0.975	0.314	3.36418e-30	Endothelial_cells	HSPG2
7.5517e-170	1.43633	0.816	0.479	3.77585e-166	Myeloid_2	AC020916.1			0	1.79678	0.985	0.816	0	G3_C1	XIST
4.45029e-83	1.43027	0.988	0.943	2.22515e-79	ncRNA	DST			6.16957e-39	1.79538	0.894	0.244	3.08479e-35	Stromal_cells	COX7A1
1.44002e-181	1.42481	0.731	0.338	7.20011e-178	Proliferative_cells	PTTG1			1.1271e-66	1.78731	0.874	0.318	5.63548e-63	Immune_cells	C15orf48
1.84631e-54	1.4208	0.652	0.404	9.23154e-51	Myeloid_2	DUSP6			1.84422e-53	1.77914	0.901	0.499	9.2211e-50	Immune_cells	LGALS3
0	1.41811	0.996	0.134	0	Myeloid_2	IGSF6			1.4905e-20	1.76214	0.83	0.443	7.45248e-17	Stromal_cells	ZFP36L1
6.08825e-165	1.41534	0.831	0.54	3.04412e-161	Metabolic_cells	NDUFA4L2			2.05424e-19	1.75362	0.872	0.56	1.02712e-15	Stromal_cells	NR2F2
0	1.41062	0.897	0.091	0	Myeloid_2	EMILIN2			1.27158e-60	1.74599	0.892	0.371	6.35791e-57	Immune_cells	SRGN
0	1.40738	0.88	0.026	0	Myeloid_2	OLR1			1.15375e-52	1.74041	0.937	0.698	5.76873e-49	Immune_cells	ATP6V0E1
1.01363e-38	1.40296	0.608	0.21	5.06817e-35	Myeloid_1	CD68			1.60177e-37	1.73816	0.98	0.519	8.00885e-34	Astrocytes	MT3
1.92345e-143	1.39866	0.653	0.064	9.61726e-140	Myeloid_1	C1QA			1.73098e-19	1.73806	1	0.602	8.65489e-16	Endothelial_cells	CLIC4
0	1.39476	1	0.538	0	Myeloid_2	MMP9			2.68258e-21	1.73801	0.915	0.657	1.34129e-17	Stromal_cells	LDHB
0	1.39204	0.96	0.085	0	Myeloid_2	C1orf162			6.4059e-24	1.73392	0.894	0.515	3.20295e-20	Stromal_cells	A2M
7.06603e-51	1.39085	0.622	0.111	3.53302e-47	Myeloid_2	SLC11A1			2.19656e-32	1.72363	1	0.64	1.09828e-28	Proliferative_cells	LGALS1
0	1.37756	0.985	0.147	0	Myeloid_2	FCGR2A			6.16795e-25	1.71871	0.979	0.651	3.08398e-21	Stromal_cells	MYL12A
9.14978e-98	1.37504	0.966	0.318	4.57489e-94	T_cells	RESF1			3.35843e-25	1.71828	0.851	0.313	1.67922e-21	Stromal_cells	COL6A2
9.76778e-191	1.37233	0.987	0.642	4.88389e-187	Myeloid_1	CCL2			7.70765e-28	1.71483	0.95	0.184	3.85382e-24	Endothelial_cells	CXCR4
4.48936e-77	1.37086	0.98	0.794	2.24468e-73	Progenitor_cells	MLLT11			1.68195e-21	1.71359	0.872	0.387	8.40977e-18	Stromal_cells	LHFPL6
2.67756e-37	1.36522	0.72	0.096	1.33878e-33	T_cells	IKZF1			7.25428e-84	1.70297	0.95	0.082	3.62714e-80	Endothelial_cells	SOX18
2.37398e-221	1.36209	0.646	0.662	1.18699e-217	Stromal_cells	SFRP2			0	1.7021	0.971	0.708	0	G3_C2	CPLX4
5.71915e-278	1.3611	1	0.686	2.85957e-274	Myeloid_2	HLA-DRB1			6.157e-51	1.69802	0.883	0.489	3.0785e-47	Immune_cells	VAMP8
9.0462e-79	1.35014	0.692	0.439	4.5231e-75	Myeloid_2	PPIF			6.69123e-55	1.69179	0.973	0.764	3.34562e-51	Immune_cells	PFN1
9.57231e-76	1.33154	0.873	0.512	4.78615e-72	Progenitor_cells	UCHL1			2.32332e-54	1.68616	0.928	0.483	1.16166e-50	Immune_cells	LGMN
0	1.33062	1	0.998	0	Myeloid_2	FTH1			5.52724e-33	1.67993	0.919	0.664	2.76362e-29	Immune_cells	FABP5
2.09373e-93	1.32638	0.886	0.625	1.04687e-89	ncRNA	CACNA1A			2.37754e-49	1.67972	0.919	0.544	1.18877e-45	Immune_cells	SDCBP
6.30562e-186	1.32431	0.758	0.132	3.15281e-182	Myeloid_1	LAPTM5			1.36362e-16	1.67469	0.915	0.73	6.81808e-13	Stromal_cells	HLA-B
1.10888e-210	1.31725	0.721	0.178	5.5444e-207	Proliferative_cells	ASPM			1.04214e-39	1.67352	0.901	0.649	5.21069e-36	Immune_cells	CTSL
9.19119e-236	1.31402	0.96	0.049	4.59559e-232	T_cells	SELL			1.6806e-17	1.66955	0.9	0.455	8.40302e-14	Endothelial_cells	MCAM
2.88119e-147	1.31401	0.731	0.113	1.44059e-143	Myeloid_1	LYZ			1.95833e-53	1.66729	0.955	0.649	9.79166e-50	Immune_cells	COTL1
3.93357e-69	1.31282	0.971	0.549	1.96679e-65	T_cells	S100A4			4.15471e-230	1.65996	0.944	0.625	2.07735e-226	G3_B1	STMN2
7.14733e-71	1.31165	1	0.977	3.57367e-67	T_cells	TMSB4X			6.08122e-20	1.63236	0.936	0.81	3.04061e-16	Stromal_cells	CALD1
1.60981e-216	1.3101	0.84	0.525	8.04903e-213	Myeloid_2	NAMPT			5.02987e-11	1.61918	0.766	0.543	2.51493e-07	Stromal_cells	C11orf96
4.66508e-84	1.30821	1	0.971	2.33254e-80	T_cells	RPS3			2.34641e-51	1.61749	0.955	0.701	1.17321e-47	Immune_cells	SMS
0	1.30736	0.985	0.045	0	Myeloid_2	FYB1			3.86327e-36	1.61399	0.975	0.201	1.93163e-32	Endothelial_cells	PECAM1
3.7574e-77	1.30222	0.889	0.639	1.8787e-73	ncRNA	MEG8			2.54329e-21	1.60951	0.851	0.424	1.27164e-17	Stromal_cells	GNG11
3.09929e-75	1.29932	1	0.937	1.54965e-71	T_cells	RPS5			1.07128e-27	1.6095	0.83	0.25	5.35641e-24	Stromal_cells	PLAC9
3.60011e-90	1.29536	0.994	0.981	1.80005e-86	T_cells	RPS23			1.92034e-16	1.60469	0.832	0.525	9.6017e-13	Astrocytes	S100A6
3.14753e-285	1.29407	0.729	0.057	1.57377e-281	Proliferative_cells	MKI67			1.355e-95	1.60434	0.901	0.211	6.775e-92	Immune_cells	PLA2G7
4.16555e-08	1.29206	0.693	0.549	0.000208278	B_cells	DNAJB1			6.95496e-31	1.60361	0.93	0.393	3.47748e-27	Proliferative_cells	NUSAP1
2.74283e-124	1.28585	0.877	0.362	1.37141e-120	Progenitor_cells	OLFM1			9.5228e-60	1.60121	0.901	0.327	4.7614e-56	Immune_cells	NUPR1
0.000119589	1.28322	0.537	0.055	0.597943	T_cells	CYTIP			1.47829e-15	1.59891	0.894	0.747	7.39147e-12	Stromal_cells	CD81
1.87679e-206	1.28212	0.756	0.075	9.38395e-203	Myeloid_1	TYROBP			1.842e-55	1.59242	0.874	0.399	9.20999e-52	Immune_cells	BST2
1.18074e-145	1.2817	0.864	0.711	5.90368e-142	Myeloid_1	SOD2			4.59196e-69	1.58873	0.892	0.298	2.29598e-65	Immune_cells	LITAF
1.44776e-92	1.27985	0.82	0.217	7.23879e-89	Progenitor_cells	GNG4			7.60483e-31	1.58726	0.915	0.324	3.80241e-27	Stromal_cells	TGFB1I1
3.374e-25	1.27689	0.972	0.677	1.687e-21	B_cells	HLA-DPB1			7.17731e-18	1.58646	0.936	0.856	3.58866e-14	Stromal_cells	CD63
2.05779e-86	1.27316	0.902	0.564	1.02889e-82	Progenitor_cells	SYT1			6.96424e-50	1.58359	0.793	0.177	3.48212e-46	Immune_cells	CCL4
0	1.26741	0.838	0.072	0	Myeloid_2	LYN			4.15142e-24	1.57504	0.979	0.864	2.07571e-20	Stromal_cells	GAPDH
9.1133e-96	1.26507	0.777	0.103	4.55665e-92	T_cells	BCL11B			5.28565e-23	1.57426	0.957	0.592	2.64283e-19	Stromal_cells	CHCHD10
1.51565e-67	1.26504	0.663	0.279	7.57827e-64	Myeloid_1	IFI30			2.09084e-50	1.56963	0.892	0.506	1.04542e-46	Immune_cells	A2M
0	1.25979	0.861	0.74	0	Stromal_cells	NNMT			5.70599e-19	1.56636	0.894	0.602	2.853e-15	Stromal_cells	RHOC
0	1.25957	0.96	0.002	0	T_cells	CD3G			1.20736e-18	1.56033	0.809	0.424	6.03682e-15	Stromal_cells	TESC
0	1.25801	0.937	0.027	0	T_cells	TRBC2			1.14296e-49	1.55468	0.829	0.307	5.7148e-46	Immune_cells	RGS10
3.47661e-41	1.25587	0.789	0.234	1.7383e-37	T_cells	FXYD5			1.13002e-26	1.55176	0.825	0.144	5.65011e-23	Proliferative_cells	TOP2A
0	1.24917	0.963	0.127	0	Myeloid_2	ANPEP			5.68757e-19	1.54983	0.851	0.531	2.84379e-15	Stromal_cells	CYGB
1.28112e-34	1.24593	0.588	0.076	6.4056e-31	Myeloid_1	AIF1			5.78695e-29	1.5494	0.766	0.337	2.89347e-25	Immune_cells	TSPO
0	1.24402	0.906	0.024	0	Myeloid_2	CD53			3.21086e-22	1.54472	0.957	0.746	1.60543e-18	Stromal_cells	PPIB
1.66883e-79	1.24026	0.904	0.879	8.34414e-76	Myeloid_1	CTSD			1.04158e-39	1.54376	0.975	0.176	5.20789e-36	Endothelial_cells	IL32
1.94625e-15	1.23961	0.669	0.144	9.73126e-12	T_cells	SRGN			8.5078e-17	1.54054	0.83	0.509	4.2539e-13	Stromal_cells	LGALS3
2.21385e-17	1.23798	0.561	0.027	1.10692e-13	Myeloid_2	SERPINB2			1.58875e-19	1.53734	0.766	0.257	7.94376e-16	Stromal_cells	MYL9
1.07905e-217	1.23616	0.892	0.525	5.39526e-214	Myeloid_2	SLC43A2			1.04293e-201	1.53697	0.963	0.758	5.21467e-198	G3_B1	TUBB2B
3.25911e-128	1.2361	0.947	0.817	1.62955e-124	Myeloid_2	TXNIP			2.00186e-29	1.53689	1	0.474	1.00093e-25	Endothelial_cells	LAMA4
1.84975e-108	1.23481	0.301	0.05	9.24873e-105	Myeloid_1	CCL4			5.66222e-255	1.53633	0.893	0.646	2.83111e-251	G3_C2	PDE6G
2.21624e-70	1.23263	0.691	0.276	1.10812e-66	Myeloid_2	TNFAIP3			4.75413e-33	1.53532	1	0.572	2.37706e-29	Proliferative_cells	S100A11
1.13892e-78	1.22973	0.67	0.126	5.69458e-75	Myeloid_2	THBS1			9.80228e-33	1.52776	0.851	0.244	4.90114e-29	Stromal_cells	OLFML3
0	1.22424	0.984	0.389	0	Myeloid_2	LHFPL2			1.6054e-16	1.52624	0.787	0.454	8.027e-13	Stromal_cells	IGFBP5
0	1.21947	0.992	0.063	0	Myeloid_2	PILRA			2.4278e-34	1.52062	0.975	0.318	1.2139e-30	Endothelial_cells	ESM1
0	1.21776	0.968	0.908	0	Myeloid_2	SH3BGRL3			4.13947e-16	1.51926	0.872	0.781	2.06974e-12	Stromal_cells	CAMK2N1
0	1.21405	0.873	0.022	0	Progenitor_cells	SYT4			9.85563e-19	1.51391	0.894	0.598	4.92782e-15	Stromal_cells	ANXA5
1.98848e-67	1.214	0.657	0.221	9.94238e-64	Myeloid_2	FXYD5			6.14094e-24	1.51338	0.979	0.892	3.07047e-20	Stromal_cells	SERF2
5.50011e-201	1.2099	0.986	0.662	2.75006e-197	Myeloid_2	LIMS1			8.38564e-51	1.50525	0.946	0.589	4.19282e-47	Immune_cells	ANXA5
1.7147e-72	1.20679	0.877	0.579	8.57348e-69	Progenitor_cells	GAP43			1.46258e-21	1.50434	0.975	0.548	7.31291e-18	Endothelial_cells	TIMP1
4.55819e-27	1.20676	0.598	0.24	2.27909e-23	Myeloid_2	HMOX1			2.35128e-57	1.50268	1	0.889	1.17564e-53	Immune_cells	SERF2
7.68827e-84	1.20657	0.787	0.623	3.84414e-80	Myeloid_1	GPNMB			2.57919e-23	1.49956	0.851	0.38	1.28959e-19	Stromal_cells	GMFG
0	1.20485	0.998	0.395	0	Myeloid_2	CAPG			9.66216e-31	1.4969	0.73	0.315	4.83108e-27	Immune_cells	S100A4
4.41012e-240	1.19912	0.8	0.12	2.20506e-236	Myeloid_1	SRGN			1.09066e-17	1.49328	0.851	0.571	5.45331e-14	Stromal_cells	TAGLN2
3.71217e-76	1.1967	0.971	0.847	1.85609e-72	Progenitor_cells	SOX4			5.71078e-26	1.49175	1	0.902	2.85539e-22	Stromal_cells	RPL10
0	1.19399	0.998	0.033	0	Myeloid_2	CD163			1.63063e-28	1.48238	1	0.831	8.15313e-25	Proliferative_cells	B2M
3.58163e-50	1.19103	0.864	0.636	1.79081e-46	ncRNA	PLCG2			9.02206e-21	1.48106	0.957	0.714	4.51103e-17	Stromal_cells	SLC25A5
1.95132e-171	1.1899	0.89	0.561	9.75662e-168	Myeloid_2	BASP1			5.69296e-45	1.47774	0.91	0.585	2.84648e-41	Immune_cells	CHCHD10
1.29206e-56	1.18868	0.93	0.818	6.46031e-53	Progenitor_cells	CEP170			1.41149e-41	1.47341	1	0.216	7.05743e-38	Endothelial_cells	RNASE1
1.23291e-86	1.18839	1	0.98	6.16455e-83	T_cells	RPL18			0	1.47301	0.993	0.762	0	G3_C2	ATP1B1
2.0182e-240	1.1851	1	0.785	1.0091e-236	Myeloid_2	CTSZ			2.65975e-19	1.46885	0.957	0.831	1.32987e-15	Stromal_cells	MGST3
1.4588e-173	1.1848	0.981	0.969	7.294e-170	Myeloid_2	TIMP1			4.79246e-50	1.4685	0.901	0.494	2.39623e-46	Immune_cells	GSTO1
2.21878e-107	1.17828	0.792	0.406	1.10939e-103	Myeloid_2	NFKBIZ			1.08987e-20	1.46575	0.936	0.737	5.44936e-17	Stromal_cells	SEPTIN11
0	1.17618	0.778	0.729	0	Stromal_cells	PTGDS			1.94896e-16	1.46521	0.975	0.523	9.74481e-13	Endothelial_cells	ITGB1
7.11238e-134	1.1727	0.971	0.122	3.55619e-130	T_cells	MAL			1.00038e-21	1.46182	0.851	0.44	5.00188e-18	Stromal_cells	MYO1B
0	1.16805	0.874	0.005	0	T_cells	CD3E			8.19178e-17	1.46072	0.95	0.512	4.09589e-13	Endothelial_cells	EFCAB14
5.4176e-92	1.16607	0.865	0.279	2.7088e-88	Progenitor_cells	BEX1			5.72709e-18	1.45452	0.851	0.594	2.86355e-14	Stromal_cells	MT2A
0	1.16415	1	0.026	0	Myeloid_2	SYK			4.02955e-05	1.44768	0.596	0.409	0.201478	Stromal_cells	MMP9
1.94231e-07	1.16348	0.611	0.343	0.000971154	T_cells	ETS1			8.02573e-57	1.4463	0.991	0.91	4.01287e-53	Immune_cells	RPLP1
0	1.1615	0.977	0.393	0	Myeloid_2	CTSH			1.17096e-48	1.44524	0.982	0.807	5.85481e-45	Immune_cells	BRI3
8.00704e-108	1.16091	0.69	0.144	4.00352e-104	Myeloid_2	CD37			4.05944e-20	1.44451	0.979	0.798	2.02972e-16	Stromal_cells	RPL36A
2.43619e-65	1.16088	0.951	0.657	1.21809e-61	Progenitor_cells	TMEM158			9.09132e-10	1.44439	0.66	0.411	4.54566e-06	Stromal_cells	CCL2
0	1.15824	0.972	0.195	0	Myeloid_2	PECAM1			3.83955e-28	1.44305	0.83	0.305	1.91978e-24	Stromal_cells	GUCY1B1
1.13867e-12	1.15613	0.537	0.002	5.69334e-09	T_cells	CD3D			6.28258e-15	1.44163	1	0.729	3.14129e-11	Endothelial_cells	HLA-B
8.1411e-145	1.15436	0.936	0.645	4.07055e-141	Myeloid_2	NINJ1			1.25556e-19	1.44099	1	0.643	6.27778e-16	Endothelial_cells	LGALS1
0	1.15411	0.981	0.16	0	Myeloid_2	VSIR			6.15996e-30	1.43477	0.872	0.288	3.07998e-26	Stromal_cells	NOTCH3
3.14339e-130	1.1507	0.931	0.15	1.5717e-126	T_cells	GPSM3			1.10546e-19	1.42987	0.957	0.798	5.5273e-16	Stromal_cells	SEM1
1.70166e-197	1.15	0.925	0.726	8.50832e-194	Proliferative_cells	ARL6IP1			6.34395e-20	1.42955	0.83	0.511	3.17197e-16	Stromal_cells	FRZB
1.24801e-38	1.14504	0.702	0.607	6.24006e-35	Myeloid_1	IER3			5.21834e-40	1.42906	0.847	0.44	2.60917e-36	Immune_cells	CD9
4.41487e-149	1.14497	0.889	0.679	2.20744e-145	Metabolic_cells	ANGPTL4			8.24768e-22	1.42097	1	0.882	4.12384e-18	Proliferative_cells	TPT1
1.82572e-57	1.14435	1	0.964	9.12858e-54	T_cells	RPSA			9.79526e-21	1.41975	0.851	0.455	4.89763e-17	Stromal_cells	MCAM
9.85661e-88	1.14388	1	0.979	4.9283e-84	T_cells	RPS27A			7.54145e-66	1.41844	0.865	0.281	3.77072e-62	Immune_cells	LCP1
4.18541e-61	1.13846	0.922	0.659	2.0927e-57	Progenitor_cells	TUBB3			0	1.40505	0.998	0.839	0	G3_C2	UNC119
0	1.13798	0.957	0.449	0	Myeloid_2	MGAT1			3.08098e-19	1.40342	0.915	0.696	1.54049e-15	Stromal_cells	SH3BGRL3
0.000964798	1.13701	0.417	0.057	1	Myeloid_1	C1QB			4.31309e-17	1.40146	0.915	0.702	2.15654e-13	Stromal_cells	RPS27L
9.75984e-32	1.13581	0.811	0.274	4.87992e-28	T_cells	SLC38A1			4.6647e-33	1.40037	1	0.32	2.33235e-29	Endothelial_cells	CAVIN1
1.34033e-121	1.13486	0.824	0.514	6.70163e-118	Myeloid_2	SLC25A37			1.48896e-33	1.40002	0.809	0.215	7.4448e-30	Stromal_cells	PCOLCE
4.61008e-138	1.13093	1	0.912	2.30504e-134	Myeloid_2	NPC2			3.12831e-17	1.39693	0.894	0.737	1.56415e-13	Stromal_cells	TPM1
5.26939e-47	1.12973	0.855	0.658	2.63469e-43	ncRNA	TRIO			1.73823e-15	1.39636	0.872	0.671	8.69117e-12	Stromal_cells	LAPTM4A
0	1.12832	0.956	0.666	0	Proliferative_cells	STMN1			4.38683e-48	1.39573	0.865	0.523	2.19341e-44	Immune_cells	PLEK
4.0935e-51	1.12669	0.994	0.959	2.04675e-47	T_cells	HLA-B			4.9431e-88	1.39449	0.975	0.079	2.47155e-84	Endothelial_cells	ADGRL4
0	1.12285	0.985	0.79	0	Proliferative_cells	H2AFZ			2.46675e-35	1.39299	0.73	0.273	1.23338e-31	Immune_cells	HLA-DQB1
4.01483e-25	1.12213	0.994	0.892	2.00742e-21	T_cells	BTF3			1.53931e-12	1.39239	0.915	0.832	7.69654e-09	Stromal_cells	HLA-A
2.09002e-181	1.11964	0.738	0.146	1.04501e-177	Myeloid_2	TNFRSF1B			1.62896e-17	1.39197	0.894	0.636	8.14482e-14	Stromal_cells	CNN3
2.92017e-58	1.11934	0.893	0.676	1.46009e-54	Progenitor_cells	STMN1			1.46061e-13	1.39142	0.782	0.511	7.30305e-10	Astrocytes	VIM
4.10193e-144	1.11602	0.997	0.969	2.05097e-140	Metabolic_cells	LGALS3			6.02566e-28	1.39073	1	0.431	3.01283e-24	Endothelial_cells	CD99
6.01612e-216	1.11551	0.704	0.158	3.00806e-212	Proliferative_cells	TPX2			3.80426e-16	1.39028	0.975	0.487	1.90213e-12	Endothelial_cells	GNAI2
0	1.11515	0.926	0.206	0	Myeloid_2	NR4A2			9.94452e-35	1.38974	0.97	0.573	4.97226e-31	Astrocytes	METRN
7.17124e-105	1.1135	0.882	0.838	3.58562e-101	ncRNA	KCNQ1OT1			3.79024e-21	1.38971	0.936	0.646	1.89512e-17	Stromal_cells	OSTC
5.12748e-123	1.113	0.966	0.221	2.56374e-119	T_cells	CORO1A			1.76844e-43	1.38901	0.975	0.22	8.84218e-40	Endothelial_cells	ACKR3
9.63526e-129	1.11125	0.778	0.225	4.81763e-125	Myeloid_2	TFRC			7.524e-17	1.3888	0.975	0.602	3.762e-13	Endothelial_cells	RHOC
4.78915e-80	1.10911	0.878	0.691	2.39458e-76	Myeloid_1	HLA-DRB1			9.84664e-56	1.38638	0.982	0.844	4.92332e-52	Immune_cells	RPS2
1.65906e-81	1.10731	1	0.975	8.29531e-78	T_cells	RPL9			3.22425e-17	1.38547	1	0.678	1.61213e-13	Endothelial_cells	FKBP1A
1.13053e-109	1.1047	0.766	0.07	5.65263e-106	T_cells	CCL5			1.56794e-18	1.38465	0.915	0.77	7.83972e-15	Stromal_cells	PFN1
6.38349e-15	1.10396	0.812	0.53	3.19174e-11	Endothelial_cells	COL4A1			0	1.3838	0.961	0.688	0	G3_C2	RAX2
0	1.10352	0.937	0.003	0	T_cells	TRBC1			1.15186e-18	1.3813	0.83	0.534	5.7593e-15	Stromal_cells	MGP
1.43431e-58	1.10292	0.949	0.276	7.17153e-55	T_cells	CD55			1.0391e-16	1.38084	0.851	0.52	5.1955e-13	Stromal_cells	HES4
3.24789e-84	1.10112	0.613	0.049	1.62394e-80	Myeloid_1	CD163			2.10694e-61	1.38046	0.775	0.138	1.05347e-57	Immune_cells	HMOX1
9.38199e-48	1.10083	0.608	0.104	4.69099e-44	Myeloid_2	CFD			2.26652e-24	1.36931	1	0.48	1.13326e-20	Endothelial_cells	ESAM
9.2461e-106	1.09492	0.966	0.463	4.62305e-102	T_cells	TRAC			2.20566e-10	1.36734	0.975	0.67	1.10283e-06	Endothelial_cells	FABP5
3.51482e-229	1.09391	0.933	0.662	1.75741e-225	Myeloid_2	KLF6			7.26165e-14	1.36554	0.9	0.446	3.63083e-10	Endothelial_cells	LIMS1
1.84078e-64	1.0925	0.848	0.521	9.20391e-61	Progenitor_cells	APBB2			8.08371e-21	1.36429	0.936	0.628	4.04186e-17	Stromal_cells	SH3BGRL
7.31309e-117	1.09036	0.84	0.603	3.65655e-113	Myeloid_1	CD74			3.49588e-226	1.36354	0.979	0.842	1.74794e-222	G3_C1	SNHG14
2.5509e-06	1.08967	0.532	0.094	0.0127545	Myeloid_2	HCST			5.59205e-48	1.35922	0.856	0.49	2.79603e-44	Immune_cells	CTSC
2.79462e-216	1.08661	0.995	0.719	1.39731e-212	Myeloid_2	HLA-DPA1			7.28531e-44	1.35835	0.829	0.442	3.64265e-40	Immune_cells	HLA-DMA
0	1.08545	0.869	0.844	0	Stromal_cells	COL1A1			1.10005e-23	1.35826	0.975	0.398	5.50023e-20	Endothelial_cells	RAMP2
7.68266e-70	1.08039	0.644	0.083	3.84133e-66	Myeloid_2	LST1			3.99343e-23	1.35492	0.872	0.434	1.99672e-19	Stromal_cells	MYH9
1.39254e-255	1.07866	0.769	0.084	6.96271e-252	Myeloid_2	LCP2			3.8433e-54	1.35219	0.975	0.127	1.92165e-50	Endothelial_cells	STC1
0.000469752	1.07733	0.528	0.204	1	Myeloid_2	SERPINA1			1.47778e-144	1.34693	0.939	0.74	7.38889e-141	G3_C1	KCNQ1OT1
1.40458e-21	1.07683	0.571	0.107	7.0229e-18	Myeloid_2	GMFG			1.2987e-21	1.34409	0.95	0.394	6.49352e-18	Endothelial_cells	ID3
3.64712e-17	1.07409	0.561	0.186	1.82356e-13	Myeloid_2	HBEGF			1.9258e-08	1.34134	0.681	0.494	9.629e-05	Stromal_cells	SELENOM
4.67439e-06	1.07405	0.566	0.036	0.0233719	T_cells	CD69			8.38665e-20	1.33256	0.86	0.457	4.19333e-16	Proliferative_cells	CENPF
1.97689e-19	1.07084	0.794	0.501	9.88443e-16	T_cells	GYPC			5.73839e-298	1.32984	0.982	0.768	2.8692e-294	G3_C2	NME1
0	1.06763	0.857	0.032	0	T_cells	CD96			2.21529e-09	1.32857	0.702	0.351	1.10764e-05	Stromal_cells	CYBA
1.2647e-200	1.06733	0.806	0.422	6.32349e-197	Proliferative_cells	SMC4			2.10545e-21	1.32394	0.979	0.847	1.05273e-17	Stromal_cells	RPS2
2.02339e-63	1.06666	0.828	0.507	1.0117e-59	Progenitor_cells	FABP7			1.40326e-169	1.32221	0.947	0.684	7.01628e-166	G3_C1	MYT1L
0	1.06372	0.983	0.904	0	Stromal_cells	COL3A1			4.37319e-17	1.32101	0.787	0.383	2.18659e-13	Stromal_cells	CAV1
6.6334e-116	1.06177	0.694	0.119	3.3167e-112	Myeloid_2	PLEK			8.65078e-44	1.3206	1	0.415	4.32539e-40	Proliferative_cells	HIGD1B
2.70022e-76	1.05526	1	0.964	1.35011e-72	T_cells	RPL5			7.57237e-20	1.31903	0.851	0.349	3.78618e-16	Stromal_cells	HSPB1
0	1.05119	0.998	0.164	0	Myeloid_2	CSF1R			7.08156e-39	1.31836	0.946	0.783	3.54078e-35	Immune_cells	ATP6V1F
2.01526e-50	1.05119	0.761	0.671	1.00763e-46	Myeloid_1	CYBA			3.64178e-23	1.31576	1	0.912	1.82089e-19	Stromal_cells	RPLP1
7.13172e-14	1.05048	0.435	0.058	3.56586e-10	Myeloid_2	AREG			5.43817e-41	1.31293	0.703	0.134	2.71909e-37	Immune_cells	TMIGD3
1.90916e-15	1.04888	0.552	0.032	9.54582e-12	Myeloid_2	ITGAX			3.71215e-36	1.31122	0.975	0.23	1.85608e-32	Endothelial_cells	CD34
0	1.04606	1	0.476	0	Myeloid_2	ENG			5.84801e-27	1.31101	0.851	0.353	2.92401e-23	Stromal_cells	ITGA1
1.60117e-30	1.04559	0.714	0.568	8.00585e-27	Myeloid_2	H1FX			1.27488e-21	1.30937	0.979	0.834	6.37442e-18	Stromal_cells	RPL39
6.12649e-61	1.04543	0.976	0.786	3.06325e-57	Myeloid_1	CTSZ			6.92943e-11	1.30611	0.702	0.387	3.46472e-07	Stromal_cells	FILIP1L
1.49612e-29	1.04479	0.437	0.565	7.4806e-26	Stromal_cells	TAGLN			6.4668e-23	1.30573	1	0.864	3.2334e-19	Stromal_cells	RPS4X
2.89039e-21	1.04433	0.711	0.572	1.44519e-17	B_cells	HLA-DQB1			2.40138e-15	1.30313	0.975	0.639	1.20069e-11	Endothelial_cells	CCDC85B
9.31422e-07	1.04326	0.995	0.892	0.00465711	B_cells	SQSTM1			1.13744e-35	1.302	1	0.298	5.68718e-32	Endothelial_cells	IGFBP3
2.00413e-40	1.04178	0.82	0.572	1.00207e-36	Progenitor_cells	BASP1			4.82091e-20	1.30089	0.957	0.802	2.41046e-16	Stromal_cells	CFL1
1.43468e-219	1.04109	0.742	0.291	7.17342e-216	Proliferative_cells	UBE2T			8.73254e-170	1.29696	0.974	0.849	4.36627e-166	G3_C1	CADPS
3.77133e-140	1.04099	0.747	0.16	1.88566e-136	Myeloid_1	CXCL8			8.21317e-27	1.29566	1	0.767	4.10658e-23	Proliferative_cells	PFN1
2.58761e-39	1.04038	0.816	0.576	1.2938e-35	Progenitor_cells	MAP2			4.65176e-22	1.29396	1	0.895	2.32588e-18	Proliferative_cells	TMSB4X
5.95771e-255	1.03606	1	0.986	2.97886e-251	Metabolic_cells	GAPDH			1.21431e-18	1.29384	0.809	0.468	6.07157e-15	Stromal_cells	COL18A1
9.25978e-95	1.03567	0.903	0.179	4.62989e-91	T_cells	CRIP1			1.7657e-30	1.29382	1	0.51	8.82849e-27	Proliferative_cells	VIM
0	1.03537	0.999	0.593	0	Myeloid_2	NRP1			2.82106e-238	1.29378	0.999	0.95	1.41053e-234	G3_B1	TMSB10
0	1.03512	0.985	0.5	0	Myeloid_2	EPB41L3			1.05649e-28	1.29223	1	0.649	5.28247e-25	Proliferative_cells	MYL12A
1.35482e-245	1.03391	0.887	0.596	6.77411e-242	Proliferative_cells	CKS1B			1.05981e-42	1.28896	0.793	0.307	5.29907e-39	Immune_cells	FCGRT
1.67144e-173	1.03339	0.844	0.576	8.35718e-170	Proliferative_cells	UBE2S			2.79364e-38	1.28806	0.802	0.354	1.39682e-34	Immune_cells	ARHGDIB
0	1.03112	0.742	0.683	0	Stromal_cells	AEBP1			1.28845e-266	1.28787	0.979	0.66	6.44225e-263	G3_C2	ARL4D
1.06308e-90	1.02963	0.891	0.608	5.31539e-87	ncRNA	RMST			6.57481e-38	1.28771	0.937	0.745	3.2874e-34	Immune_cells	NOP10
0.00228542	1.02327	0.589	0.4	1	T_cells	FAM107B			2.04887e-49	1.28636	0.991	0.877	1.02444e-45	Immune_cells	RPS12
1.09038e-99	1.02156	0.848	0.314	5.45192e-96	Progenitor_cells	CRMP1			5.99054e-10	1.28522	0.8	0.491	2.99527e-06	Endothelial_cells	ARHGAP29
2.06244e-71	1.0178	0.935	0.669	1.03122e-67	Myeloid_1	FCGRT			5.94676e-07	1.28314	0.649	0.417	0.00297338	Immune_cells	NEAT1
1.31514e-147	1.01735	0.975	0.668	6.57572e-144	Myeloid_1	GRN			2.03814e-08	1.2814	0.8	0.421	0.000101907	Endothelial_cells	NEAT1
5.67177e-135	1.01692	0.936	0.915	2.83589e-131	Myeloid_1	NPC2			2.72366e-30	1.27814	0.91	0.743	1.36183e-26	Immune_cells	CD81
0	1.01518	0.986	0.503	0	Myeloid_2	HLA-DMA			7.09013e-16	1.27797	0.925	0.422	3.54507e-12	Endothelial_cells	MYO10
1.32022e-34	1.01507	0.742	0.407	6.60108e-31	Progenitor_cells	PEG10			2.64965e-219	1.27642	0.979	0.801	1.32482e-215	G3_B1	MARCKSL1
5.98649e-118	1.01295	0.676	0.084	2.99325e-114	Progenitor_cells	NRXN1			8.7861e-23	1.27631	1	0.886	4.39305e-19	Stromal_cells	RPS18
2.24194e-09	1.01272	0.435	0.58	1.12097e-05	Stromal_cells	MMP9			1.96595e-29	1.27433	0.973	0.853	9.82977e-26	Immune_cells	CD63
0	1.01235	0.836	0.815	0	Stromal_cells	IGFBP7			4.46467e-47	1.27331	0.973	0.808	2.23233e-43	Immune_cells	RPL27A
0	1.01141	0.994	0.936	0	Astroependymal_cells	PTN			3.0068e-09	1.27218	0.693	0.29	1.5034e-05	Astrocytes	CRYAB
0	1.01048	0.989	0.435	0	Myeloid_2	ARHGAP18			9.9459e-15	1.26583	0.975	0.652	4.97295e-11	Endothelial_cells	INSR
0	1.01025	0.949	0.027	0	T_cells	CD8B			2.47418e-50	1.26551	0.982	0.885	1.23709e-46	Immune_cells	RPS19
0.000318886	1.00994	0.547	0.395	1	Myeloid_1	VAMP8			2.51857e-17	1.26344	0.894	0.653	1.25928e-13	Stromal_cells	EEF1D
1.4371e-79	1.00833	0.895	0.867	7.1855e-76	Myeloid_1	CSTB			7.54822e-23	1.26004	0.975	0.48	3.77411e-19	Endothelial_cells	CHST1
0	1.00669	0.976	0.222	0	Myeloid_2	EGR2			3.63954e-24	1.25871	0.851	0.402	1.81977e-20	Stromal_cells	DCN
0	1.00404	0.918	0.829	0	Stromal_cells	A2M			1.96157e-172	1.25723	0.82	0.71	9.80784e-169	G3_C2	PDC
9.50411e-14	1.00197	0.504	0.08	4.75206e-10	Myeloid_1	S100A8			1.01556e-20	1.25123	1	0.851	5.07779e-17	Stromal_cells	RPL8
1.09556e-119	0.999747	0.677	0.069	5.4778e-116	Myeloid_2	FCN1			9.01008e-31	1.24993	0.784	0.562	4.50504e-27	Immune_cells	TYMP
9.8059e-18	0.999223	0.783	0.519	4.90295e-14	T_cells	NFKBIA			2.16959e-09	1.24978	0.9	0.599	1.08479e-05	Endothelial_cells	ANXA5
0	0.998916	0.99	0.069	0	Myeloid_2	PLA2G7			5.48971e-09	1.24928	1	0.895	2.74486e-05	Endothelial_cells	TMSB4X
0	0.998064	0.987	0.266	0	Myeloid_2	BCAT1			3.98827e-12	1.24926	0.95	0.528	1.99414e-08	Endothelial_cells	SAT1
3.63504e-15	0.997544	0.417	0.17	1.81752e-11	Myeloid_1	FCGR2A			2.53637e-40	1.24916	0.802	0.396	1.26818e-36	Immune_cells	MMP9
5.92726e-296	0.996941	0.854	0.269	2.96363e-292	Proliferative_cells	HMGB2			6.34904e-46	1.24813	0.982	0.875	3.17452e-42	Immune_cells	RPL12
2.20459e-82	0.996764	0.996	0.863	1.1023e-78	Myeloid_2	CSTB			1.70131e-11	1.24805	1	0.651	8.50654e-08	Endothelial_cells	MYL12A
7.24887e-87	0.994311	0.966	0.358	3.62444e-83	T_cells	CDR2			2.65841e-20	1.24611	0.83	0.433	1.32921e-16	Stromal_cells	CD99
0	0.988879	0.782	0.013	0	Myeloid_2	FCAR			1.13404e-10	1.24438	0.702	0.414	5.67022e-07	Stromal_cells	MMP11
7.94103e-10	0.986368	1	0.939	3.97052e-06	B_cells	MTRNR2L12			1.24066e-23	1.24093	0.965	0.345	6.2033e-20	Proliferative_cells	HSPB1
0.000284568	0.983993	0.527	0.243	1	Myeloid_1	HMOX1			1.37813e-48	1.24033	0.802	0.326	6.89063e-45	Immune_cells	LST1
4.01302e-77	0.983437	0.635	0.054	2.00651e-73	Myeloid_2	PTPRC			3.06897e-13	1.23577	0.83	0.637	1.53448e-09	Stromal_cells	CYSTM1
5.59927e-129	0.980873	0.963	0.872	2.79963e-125	Metabolic_cells	COL6A3			2.17214e-15	1.23453	0.745	0.385	1.08607e-11	Stromal_cells	RRAS
1.09521e-129	0.977846	0.791	0.277	5.47607e-126	Myeloid_2	MAFF			1.64747e-26	1.23249	0.975	0.409	8.23736e-23	Endothelial_cells	CTHRC1
3.42988e-235	0.97609	0.949	0.531	1.71494e-231	Myeloid_1	CTSC			2.27164e-39	1.23096	0.865	0.479	1.13582e-35	Immune_cells	GNAI2
2.16872e-78	0.975771	0.764	0.675	1.08436e-74	Myeloid_2	CEBPB			2.72461e-21	1.22893	1	0.887	1.36231e-17	Stromal_cells	RPS19
2.6786e-51	0.975721	0.73	0.481	1.3393e-47	Myeloid_2	TIPARP			3.0105e-47	1.22778	0.964	0.831	1.50525e-43	Immune_cells	RPL39
2.0911e-103	0.973067	0.865	0.457	1.04555e-99	Progenitor_cells	SEZ6L2			2.6645e-42	1.22744	0.982	0.9	1.33225e-38	Immune_cells	RPL10
1.01114e-94	0.970186	0.778	0.484	5.05572e-91	Metabolic_cells	HILPDA			3.76389e-25	1.22685	0.809	0.304	1.88195e-21	Stromal_cells	FAM162B
0.000377051	0.969778	0.537	0.162	1	T_cells	CD37			4.19792e-47	1.22682	1	0.568	2.09896e-43	Astrocytes	SPARC
1.28889e-23	0.968435	0.8	0.594	6.44446e-20	ncRNA	SLC5A3			5.56167e-14	1.22569	0.894	0.794	2.78084e-10	Stromal_cells	ARPC2
9.44055e-215	0.966259	0.622	0.586	4.72028e-211	Stromal_cells	RARRES2			3.01852e-18	1.22487	0.842	0.277	1.50926e-14	Proliferative_cells	PTTG1
0	0.965769	0.996	0.23	0	Myeloid_2	NCEH1			9.13056e-10	1.22414	0.8	0.429	4.56528e-06	Endothelial_cells	APP
6.25836e-59	0.96204	0.635	0.166	3.12918e-55	Myeloid_2	CRIP1			6.34264e-256	1.2235	0.964	0.735	3.17132e-252	G3_C2	NR3C1
2.14567e-76	0.961588	0.831	0.672	1.07283e-72	Myeloid_1	CEBPB			2.40635e-32	1.22333	0.757	0.391	1.20317e-28	Immune_cells	HLA-E
2.16731e-301	0.958909	0.857	0.37	1.08366e-297	Myeloid_2	RBM47			1.37655e-29	1.22019	0.802	0.577	6.88273e-26	Immune_cells	RNASET2
2.93372e-208	0.958575	0.886	0.029	1.46686e-204	T_cells	NKG7			2.02034e-23	1.21897	0.784	0.526	1.01017e-19	Immune_cells	S100A6
0	0.957928	0.995	0.021	0	Myeloid_2	VSIG4			1.45034e-54	1.21409	0.99	0.434	7.25168e-51	Astrocytes	PMP2
0	0.957244	0.942	0.379	0	Myeloid_2	VAMP8			1.23994e-173	1.2137	0.919	0.732	6.19972e-170	G3_C1	MIR99AHG
0	0.956997	0.996	0.025	0	Myeloid_2	LILRB2			3.48418e-306	1.21303	1	0.886	1.74209e-302	G3_C2	GNB3
5.15893e-138	0.956298	0.977	0.681	2.57947e-134	Myeloid_2	HLA-DRB5			7.53799e-28	1.21127	0.975	0.478	3.76899e-24	Endothelial_cells	FLT1
1.20068e-90	0.956132	0.703	0.285	6.00341e-87	Myeloid_2	RILPL2			3.80391e-34	1.20555	0.766	0.382	1.90195e-30	Immune_cells	SPI1
6.50737e-13	0.95498	0.541	0.076	3.25368e-09	Myeloid_1	C15orf48			3.35924e-39	1.20444	0.847	0.514	1.67962e-35	Immune_cells	CIB1
1.32838e-53	0.954282	0.729	0.529	6.64191e-50	Myeloid_1	NAMPT			9.52451e-23	1.20351	1	0.875	4.76225e-19	Stromal_cells	RPS3A
0	0.953966	0.997	0.518	0	Myeloid_2	ICAM1			5.30799e-30	1.2016	0.829	0.602	2.65399e-26	Immune_cells	GRN
0.00594307	0.950212	0.413	0.435	1	B_cells	HSPA1A			2.21189e-29	1.20068	0.874	0.751	1.10594e-25	Immune_cells	ASAH1
1.31722e-130	0.949315	0.833	0.399	6.58609e-127	Myeloid_1	CTSH			2.60615e-52	1.20067	0.865	0.418	1.30307e-48	Immune_cells	ANXA1
0	0.948953	0.816	0.742	0	Stromal_cells	LUM			4.75673e-269	1.1973	0.987	0.782	2.37836e-265	G3_C2	PRL
0	0.948886	0.997	0.021	0	Myeloid_2	FPR3			5.51621e-16	1.19705	0.936	0.77	2.75811e-12	Stromal_cells	SLC25A6
1.28492e-296	0.948041	0.76	0.149	6.42461e-293	Myeloid_1	VMO1			1.7296e-10	1.19674	0.766	0.584	8.64798e-07	Stromal_cells	TLN1
0	0.947668	0.954	0.06	0	T_cells	KLRK1			4.15153e-38	1.19458	0.937	0.771	2.07576e-34	Immune_cells	ARPC3
3.86098e-101	0.946624	0.698	0.297	1.93049e-97	Myeloid_2	CCR1			4.55983e-38	1.19044	0.96	0.517	2.27991e-34	Astrocytes	C1orf61
3.22489e-09	0.945557	0.578	0.02	1.61244e-05	B_cells	IGKC			2.09502e-31	1.18993	0.919	0.803	1.04751e-27	Immune_cells	EEF1B2
1.00658e-40	0.944189	0.683	0.464	5.03289e-37	Myeloid_2	PTPRE			1.25254e-184	1.18837	0.945	0.668	6.26271e-181	G3_B1	TUBB3
5.86876e-33	0.941862	0.705	0.346	2.93438e-29	Progenitor_cells	RELN			1.86643e-87	1.18747	0.975	0.091	9.33217e-84	Endothelial_cells	CDH5
0	0.941521	0.992	0.051	0	Myeloid_2	C1QA			1.34045e-70	1.18226	0.847	0.213	6.70227e-67	Immune_cells	HLA-DMB
0.000973107	0.94073	0.449	0.061	1	Myeloid_1	PTPRC			6.93982e-49	1.18128	0.883	0.458	3.46991e-45	Immune_cells	CLIC1
5.56092e-78	0.940714	0.706	0.407	2.78046e-74	Myeloid_1	CAPG			1.28902e-18	1.17977	1	0.88	6.44509e-15	Stromal_cells	RPS9
1.02148e-252	0.9393	0.891	0.03	5.10741e-249	T_cells	CD247			1.81982e-12	1.17868	0.766	0.428	9.09912e-09	Stromal_cells	GSN
2.60735e-35	0.936135	0.623	0.313	1.30368e-31	Myeloid_2	ZFP36			1.50931e-25	1.17812	0.975	0.439	7.54655e-22	Endothelial_cells	MYO1B
2.02626e-23	0.93365	0.699	0.546	1.01313e-19	Myeloid_2	TSC22D3			6.22734e-21	1.1773	1	0.879	3.11367e-17	Stromal_cells	RPS12
2.87528e-264	0.933533	0.673	0.716	1.43764e-260	Stromal_cells	ENPP1			9.20392e-23	1.1764	1	0.416	4.60196e-19	Endothelial_cells	ANXA2
7.20807e-258	0.932206	0.698	0.018	3.60404e-254	Myeloid_2	TNFSF14			1.15149e-14	1.17515	0.936	0.835	5.75743e-11	Stromal_cells	COX4I1
1.30558e-121	0.922618	0.868	0.597	6.52792e-118	Myeloid_1	PLAUR			1.28467e-34	1.17371	1	0.5	6.42333e-31	Proliferative_cells	GSTO1
1.14364e-25	0.922564	0.726	0.153	5.71822e-22	T_cells	LAPTM5			1.11189e-18	1.17104	1	0.792	5.55947e-15	Proliferative_cells	ARPC2
5.07264e-91	0.921232	0.787	0.149	2.53632e-87	Progenitor_cells	FIBCD1			8.84363e-10	1.17033	0.723	0.579	4.42181e-06	Stromal_cells	IFI27
2.35226e-139	0.917841	0.857	0.649	1.17613e-135	Metabolic_cells	CA12			1.85672e-45	1.16759	0.838	0.478	9.28359e-42	Immune_cells	UCP2
5.3614e-276	0.91778	0.924	0.268	2.6807e-272	Myeloid_2	OGFRL1			1.28323e-32	1.16721	0.901	0.646	6.41613e-29	Immune_cells	MYL12A
7.59802e-35	0.917198	0.824	0.579	3.79901e-31	Progenitor_cells	SCG2			1.454e-11	1.16668	0.936	0.799	7.26999e-08	Stromal_cells	EIF3K
5.90951e-72	0.915581	0.669	0.056	2.95475e-68	T_cells	GIMAP7			2.69251e-15	1.16651	1	0.746	1.34625e-11	Endothelial_cells	CD81
0	0.913569	0.996	0.918	0	Astroependymal_cells	C1QTNF3			3.84538e-24	1.16398	0.975	0.504	1.92269e-20	Endothelial_cells	YBX3
0	0.912321	0.961	0.08	0	Myeloid_2	AC020656.1			2.25754e-17	1.16281	0.766	0.369	1.12877e-13	Stromal_cells	IGFBP4
2.95812e-09	0.911714	0.661	0.699	1.47906e-05	B_cells	HLA-DRB1			7.06795e-38	1.16234	0.829	0.53	3.53397e-34	Immune_cells	CYFIP1
6.14944e-170	0.908469	0.639	0.095	3.07472e-166	Proliferative_cells	BIRC5			2.60957e-19	1.16227	0.947	0.531	1.30479e-15	Proliferative_cells	TPM4
1.28999e-302	0.907996	0.81	0.051	6.44996e-299	Myeloid_2	BCL2A1			2.3579e-12	1.16128	1	0.661	1.17895e-08	Endothelial_cells	APLP2
1.20878e-99	0.907836	0.882	0.54	6.04388e-96	ncRNA	MEIS1			8.40678e-124	1.16065	0.895	0.65	4.20339e-120	G3_C1	PCDH9
2.68181e-237	0.907347	0.643	0.669	1.34091e-233	Stromal_cells	LINC01503			5.58941e-39	1.1603	0.847	0.403	2.79471e-35	Immune_cells	S100A10
1.0003e-70	0.907107	0.852	0.516	5.00148e-67	Progenitor_cells	CLSTN2			7.32451e-16	1.15867	0.787	0.43	3.66226e-12	Stromal_cells	ANXA1
1.11808e-153	0.906718	0.804	0.524	5.59039e-150	Metabolic_cells	CA9			8.06388e-21	1.15699	1	0.878	4.03194e-17	Stromal_cells	RPS15A
1.36981e-66	0.905149	1	0.982	6.84905e-63	T_cells	RPS4X			5.03282e-23	1.15633	0.809	0.227	2.51641e-19	Stromal_cells	SERPINH1
4.83065e-81	0.904317	0.895	0.641	2.41533e-77	ncRNA	GVQW3			7.75776e-28	1.15321	1	0.397	3.87888e-24	Endothelial_cells	HLA-E
2.29713e-137	0.902602	0.949	0.105	1.14856e-133	T_cells	HCST			3.3644e-35	1.15258	1	0.61	1.6822e-31	Proliferative_cells	NDUFA4L2
6.07991e-36	0.898968	0.639	0.239	3.03995e-32	Progenitor_cells	KIF5C			9.52488e-13	1.15128	0.894	0.809	4.76244e-09	Stromal_cells	HLA-C
3.91785e-52	0.897789	0.914	0.591	1.95893e-48	Progenitor_cells	FAT1			1.79121e-55	1.14934	1	0.164	8.95604e-52	Proliferative_cells	CDK1
0	0.89617	0.958	0.949	0	Stromal_cells	CHI3L1			2.25499e-36	1.14879	0.703	0.227	1.1275e-32	Immune_cells	NCF1
0	0.895771	0.687	0.68	0	Stromal_cells	OLFML2B			9.68731e-11	1.1485	0.702	0.43	4.84366e-07	Stromal_cells	PGF
1.80309e-96	0.895008	0.852	0.426	9.01546e-93	Progenitor_cells	SCG3			5.44243e-41	1.14685	0.739	0.3	2.72121e-37	Immune_cells	ADAMDEC1
5.60321e-105	0.894573	0.903	0.764	2.80161e-101	Myeloid_1	HLA-DRA			6.40434e-49	1.14655	0.973	0.909	3.20217e-45	Immune_cells	RPL28
1.22132e-81	0.89413	0.791	0.279	6.1066e-78	Progenitor_cells	ELAVL2			4.14098e-26	1.14485	0.95	0.375	2.07049e-22	Endothelial_cells	PXDN
4.97136e-62	0.894108	1	0.964	2.48568e-58	T_cells	RPL7			5.74477e-35	1.14426	1	0.547	2.87239e-31	Proliferative_cells	RBP1
8.20104e-56	0.893763	0.992	0.875	4.10052e-52	Myeloid_2	GSTP1			1.18988e-30	1.14165	0.766	0.21	5.94939e-27	Stromal_cells	ISLR
2.09848e-150	0.891012	0.882	0.762	1.04924e-146	Myeloid_2	FOSB			6.37944e-18	1.14085	0.723	0.29	3.18972e-14	Stromal_cells	GUCY1A1
2.06187e-70	0.889684	0.35	0.474	1.03093e-66	Myeloid_2	PTGS2			4.44677e-24	1.14057	0.95	0.383	2.22338e-20	Endothelial_cells	C1orf54
4.02373e-50	0.888902	0.992	0.676	2.01187e-46	Myeloid_2	ARL4C			6.06912e-42	1.13914	0.964	0.795	3.03456e-38	Immune_cells	RPL36A
0	0.888774	0.804	0.033	0	Myeloid_2	NCF1			4.96206e-48	1.13836	0.829	0.373	2.48103e-44	Immune_cells	C1orf54
1.03013e-133	0.886786	0.856	0.607	5.15066e-130	Myeloid_2	PLIN2			1.15752e-34	1.13301	0.982	0.505	5.78762e-31	Proliferative_cells	LGALS3
0	0.886562	0.772	0.041	0	Myeloid_2	NCKAP1L			2.80392e-22	1.12708	0.975	0.468	1.40196e-18	Endothelial_cells	CLIC1
0	0.886526	0.898	0.109	0	Myeloid_2	CD36			4.1072e-16	1.1265	0.787	0.472	2.0536e-12	Stromal_cells	MFGE8
8.62922e-102	0.885546	0.848	0.405	4.31461e-98	Progenitor_cells	SYT14			8.6719e-34	1.12516	1	0.344	4.33595e-30	Proliferative_cells	CYBA
4.3142e-119	0.8852	0.933	0.516	2.1571e-115	ncRNA	RSRP1			6.11398e-11	1.12498	0.851	0.732	3.05699e-07	Stromal_cells	CST3
2.64665e-69	0.881719	0.998	0.807	1.32333e-65	Myeloid_2	BTG2			1.68465e-40	1.12424	1	0.359	8.42325e-37	Proliferative_cells	ARHGDIB
6.17968e-44	0.881303	0.889	0.702	3.08984e-40	Progenitor_cells	APC			4.17003e-44	1.12279	0.991	0.884	2.08502e-40	Immune_cells	RPL13
5.98868e-266	0.880494	0.996	0.642	2.99434e-262	Myeloid_2	CCL2			6.08071e-17	1.12054	1	0.751	3.04036e-13	Proliferative_cells	RAC1
1.70528e-156	0.880004	0.763	0.292	8.52639e-153	Myeloid_2	PTK2B			1.04878e-32	1.1176	0.901	0.71	5.24388e-29	Immune_cells	SLC25A5
2.31078e-67	0.877787	0.774	0.511	1.15539e-63	Myeloid_1	NFKBIA			3.6693e-19	1.11674	0.787	0.349	1.83465e-15	Stromal_cells	GYPC
9.32239e-19	0.877353	0.349	0.278	4.6612e-15	B_cells	CD79B			6.77912e-183	1.11663	0.916	0.522	3.38956e-179	G3_B1	BHLHE22
0	0.875292	0.994	0.166	0	Myeloid_2	2001-03-01			5.01057e-21	1.11638	0.775	0.656	2.50529e-17	Immune_cells	CKLF
0.000475945	0.875181	0.474	0.036	1	Myeloid_2	CD93			2.26313e-168	1.11605	0.986	0.937	1.13156e-164	G3_C1	DST
6.11474e-115	0.87406	0.974	0.949	3.05737e-111	Myeloid_2	FOS			5.72912e-26	1.11366	0.91	0.79	2.86456e-22	Immune_cells	EEF1G
0	0.872518	0.994	0.468	0	Myeloid_2	SLC16A3			4.1376e-23	1.11087	0.787	0.217	2.0688e-19	Stromal_cells	PPP1R14A
0.00175511	0.871634	0.501	0.1	1	Myeloid_1	LCP1			9.17517e-10	1.10975	0.745	0.549	4.58758e-06	Stromal_cells	PDGFA
2.54517e-179	0.871291	0.75	0.114	1.27259e-175	Progenitor_cells	GRIA2			3.54288e-09	1.10966	0.787	0.42	1.77144e-05	Stromal_cells	NEAT1
2.43289e-38	0.871142	0.865	0.666	1.21644e-34	Progenitor_cells	NREP			4.47728e-29	1.10565	0.965	0.467	2.23864e-25	Proliferative_cells	CKS2
2.70665e-41	0.869026	0.885	0.733	1.35332e-37	Progenitor_cells	SYT11			6.321e-55	1.1056	0.757	0.179	3.1605e-51	Immune_cells	LSP1
5.66659e-175	0.868908	0.945	0.639	2.8333e-171	Metabolic_cells	VEGFA			3.48508e-36	1.1049	0.83	0.22	1.74254e-32	Stromal_cells	RASL12
0.000135257	0.868574	0.442	0.067	0.676286	Myeloid_1	IL1B			1.30493e-42	1.10157	1	0.153	6.52464e-39	Endothelial_cells	TM4SF1
0	0.867355	0.952	0.796	0	Astroependymal_cells	COLGALT2			1.20786e-17	1.10045	0.872	0.529	6.03928e-14	Stromal_cells	PRXL2A
2.66389e-194	0.867266	0.994	0.667	1.33194e-190	Myeloid_2	HLA-DPB1			1.81502e-37	1.0999	0.973	0.888	9.07509e-34	Immune_cells	ATP5F1E
8.85615e-157	0.866672	0.954	0.674	4.42808e-153	Myeloid_2	ABCA1			5.81648e-76	1.09853	0.811	0.14	2.90824e-72	Immune_cells	CD53
0	0.864265	0.996	0.535	0	Myeloid_2	LACC1			2.04819e-41	1.09687	0.847	0.489	1.0241e-37	Immune_cells	EFHD2
4.74286e-30	0.864084	0.307	0.075	2.37143e-26	B_cells	PTPRC			9.9644e-16	1.09408	0.957	0.756	4.9822e-12	Stromal_cells	COMMD6
2.86736e-85	0.863807	0.697	0.387	1.43368e-81	Metabolic_cells	NDRG1			2.40522e-20	1.09404	1	0.863	1.20261e-16	Stromal_cells	RPL30
8.7494e-55	0.863295	0.971	0.402	4.3747e-51	T_cells	SINHCAF			1.91702e-131	1.09338	0.889	0.715	9.58511e-128	G3_C1	GABPB1-AS1
1.9463e-91	0.862277	0.783	0.658	9.7315e-88	Myeloid_2	PPP1R15A			3.16637e-34	1.09333	0.775	0.426	1.58318e-30	Immune_cells	CTSH
1.15499e-13	0.861665	0.511	0.052	5.77495e-10	Myeloid_1	FCGR3A			4.86142e-172	1.08787	0.944	0.62	2.43071e-168	G3_B1	CD24
4.61941e-10	0.860872	0.983	0.941	2.3097e-06	T_cells	HLA-C			2.02845e-39	1.08683	0.793	0.407	1.01423e-35	Immune_cells	CEBPB
7.84647e-36	0.860387	0.64	0.062	3.92324e-32	T_cells	RHOH			2.4815e-236	1.08312	0.978	0.827	1.24075e-232	G3_C2	PTPRZ1
0	0.859946	0.996	0.079	0	Myeloid_2	STAB1			1.25755e-199	1.08184	0.995	0.938	6.28777e-196	G3_B1	STMN1
0	0.859026	0.701	0.033	0	Progenitor_cells	INA			2.61722e-08	1.08135	0.809	0.693	0.000130861	Stromal_cells	PTN
4.31509e-64	0.857443	0.378	0.022	2.15754e-60	Myeloid_2	CSF3R			2.64184e-28	1.07966	0.874	0.75	1.32092e-24	Immune_cells	RPL4
3.50357e-56	0.857145	0.893	0.718	1.75179e-52	Myeloid_1	NUPR1			7.8738e-36	1.07919	0.739	0.314	3.9369e-32	Immune_cells	HNMT
1.02507e-93	0.855944	0.695	0.237	5.12534e-90	Myeloid_2	SEMA6B			3.61291e-12	1.07878	0.83	0.564	1.80645e-08	Stromal_cells	GNG5
1.17414e-46	0.855561	0.734	0.422	5.87071e-43	Progenitor_cells	DCX			6.10373e-27	1.0779	0.874	0.636	3.05187e-23	Immune_cells	LAMP1
2.49366e-241	0.855143	1	0.998	1.24683e-237	Myeloid_1	FTH1			1.25754e-37	1.07448	1	0.536	6.28771e-34	Proliferative_cells	RGS5
0	0.854337	0.906	0.024	0	Myeloid_2	PTAFR			9.70282e-126	1.07287	0.926	0.701	4.85141e-122	G3_C1	NOVA1
5.59887e-12	0.853798	0.598	0.453	2.79944e-08	Myeloid_1	MAFB			3.17469e-14	1.07092	0.936	0.753	1.58734e-10	Stromal_cells	RAC1
8.38908e-06	0.852521	0.533	0.073	0.0419454	Myeloid_2	CLEC7A			1.42088e-38	1.07091	0.91	0.622	7.10439e-35	Immune_cells	SH3BGRL
0	0.851033	0.858	0.123	0	Myeloid_2	RGS10			2.04391e-20	1.07062	0.925	0.507	1.02195e-16	Endothelial_cells	WWTR1
0	0.850913	0.997	0.405	0	Myeloid_2	AKR1B1			3.34375e-40	1.06963	1	0.428	1.67187e-36	Proliferative_cells	CYTOR
9.39271e-195	0.850765	0.958	0.786	4.69635e-191	Proliferative_cells	HMGN2			5.59204e-11	1.06944	0.85	0.45	2.79602e-07	Endothelial_cells	CD9
4.41785e-44	0.847163	0.36	0.226	2.20893e-40	Myeloid_2	OTUD1			2.65276e-40	1.06886	0.991	0.884	1.32638e-36	Immune_cells	RPS18
4.01223e-83	0.845691	0.615	0.034	2.00612e-79	Progenitor_cells	STMN4			2.29306e-24	1.06873	0.865	0.621	1.14653e-20	Immune_cells	TIMP2
0	0.842972	0.822	0.057	0	Myeloid_2	MPEG1			2.1914e-17	1.06836	1	0.886	1.0957e-13	Stromal_cells	RPL13
6.36406e-58	0.842253	0.994	0.977	3.18203e-54	T_cells	RPL17			1.60252e-97	1.0674	0.827	0.633	8.01261e-94	G3_C1	B3GALNT2
0	0.842106	0.693	0.653	0	Stromal_cells	CFH			9.37358e-26	1.0651	0.739	0.493	4.68679e-22	Immune_cells	NINJ1
1.01533e-47	0.841681	0.951	0.751	5.07664e-44	Progenitor_cells	PCSK1N			4.48585e-24	1.06483	0.847	0.728	2.24293e-20	Immune_cells	HLA-B
4.27541e-26	0.841574	0.737	0.558	2.13771e-22	ncRNA	PLEKHA1			7.93276e-14	1.06463	0.894	0.75	3.96638e-10	Stromal_cells	C12orf57
3.55394e-99	0.841331	0.754	0.429	1.77697e-95	Myeloid_1	TYMP			4.70906e-06	1.06442	0.702	0.626	0.0235453	Stromal_cells	JUNB
3.22644e-39	0.837753	0.799	0.48	1.61322e-35	Progenitor_cells	BEX2			8.56113e-32	1.06201	0.937	0.885	4.28057e-28	Immune_cells	RPS6
2.05244e-61	0.837427	0.545	0.129	1.02622e-57	Proliferative_cells	CENPE			1.79985e-39	1.06124	0.95	0.232	8.99927e-36	Endothelial_cells	GJA1
6.20128e-111	0.837021	0.625	0.104	3.10064e-107	Proliferative_cells	PCLAF			9.02665e-23	1.06054	1	0.82	4.51333e-19	Proliferative_cells	COX7B
1.17508e-122	0.836453	0.747	0.229	5.87542e-119	Myeloid_2	ZNF331			4.67539e-11	1.05987	0.975	0.826	2.33769e-07	Endothelial_cells	SPTBN1
7.14099e-47	0.836202	0.746	0.611	3.5705e-43	Myeloid_1	PLIN2			5.72355e-35	1.05935	0.901	0.733	2.86177e-31	Immune_cells	RPS17
5.79272e-43	0.834933	0.672	0.566	2.89636e-39	Myeloid_2	COTL1			4.7376e-15	1.05925	0.83	0.545	2.3688e-11	Stromal_cells	LMNA
0	0.83307	0.799	0.043	0	Progenitor_cells	CHGA			6.45405e-17	1.05925	0.83	0.542	3.22702e-13	Stromal_cells	NDRG2
6.56014e-172	0.832739	0.995	0.952	3.28007e-168	Metabolic_cells	S100A10			1.45534e-40	1.0591	1	0.406	7.27671e-37	Proliferative_cells	BST2
0	0.830927	0.795	0.077	0	Myeloid_2	LAT2			1.42948e-30	1.0591	1	0.442	7.14738e-27	Endothelial_cells	NID2
1.25142e-161	0.83059	0.988	0.444	6.25711e-158	Myeloid_2	HIST1H1E			3.29697e-20	1.05763	1	0.852	1.64849e-16	Stromal_cells	RPL9
1.73191e-44	0.830254	0.243	0.35	8.65953e-41	B_cells	TTN			1.52891e-37	1.05746	0.964	0.838	7.64456e-34	Immune_cells	RPS13
0	0.829729	0.989	0.03	0	Myeloid_2	PTPN6			4.21648e-12	1.05719	0.723	0.412	2.10824e-08	Stromal_cells	BST2
7.62861e-07	0.827081	0.461	0.426	0.00381431	Myeloid_2	DSE			4.05767e-12	1.05689	0.872	0.674	2.02883e-08	Stromal_cells	PDIA3
3.03552e-150	0.826697	0.987	0.864	1.51776e-146	Metabolic_cells	PGK1			5.23606e-22	1.05648	1	0.657	2.61803e-18	Proliferative_cells	ACTR3
0	0.826184	0.919	0.027	0	Myeloid_2	PIK3AP1			4.03634e-37	1.05636	0.946	0.835	2.01817e-33	Immune_cells	UBA52
0	0.826038	0.904	0.258	0	Myeloid_2	C3AR1			6.71145e-18	1.05446	0.723	0.276	3.35573e-14	Stromal_cells	EDNRA
5.0178e-238	0.82416	0.97	0.857	2.5089e-234	Proliferative_cells	TUBA1B			5.54043e-19	1.05404	0.979	0.847	2.77022e-15	Stromal_cells	RPL10A
0.00586131	0.823089	0.512	0.197	1	Myeloid_1	SPI1			1.0504e-249	1.05332	0.977	0.761	5.25199e-246	G3_C2	SNAP25
1.19726e-179	0.822876	0.69	0.141	5.98629e-176	Proliferative_cells	PRC1			3.55032e-15	1.04984	0.83	0.522	1.77516e-11	Stromal_cells	CDK2AP1
3.08085e-109	0.822782	0.995	0.645	1.54043e-105	Myeloid_2	ZFP36L2			2.84692e-31	1.0483	1	0.567	1.42346e-27	Proliferative_cells	TAGLN2
3.41303e-170	0.82265	0.775	0.141	1.70651e-166	Progenitor_cells	SEZ6L			3.84924e-09	1.04815	0.617	0.238	1.92462e-05	Stromal_cells	S1PR3
2.43759e-46	0.822512	0.992	0.923	1.21879e-42	Progenitor_cells	CXXC5			1.14678e-31	1.04634	0.703	0.316	5.73392e-28	Immune_cells	PLAAT4
0	0.819095	0.711	0.02	0	Myeloid_2	MS4A6A			5.81778e-37	1.04424	0.802	0.475	2.90889e-33	Immune_cells	RAB32
1.43399e-62	0.817501	0.934	0.611	7.16995e-59	Progenitor_cells	AGT			5.1293e-10	1.04363	0.787	0.619	2.56465e-06	Stromal_cells	PPP1R14B
7.79592e-266	0.817078	0.759	0.03	3.89796e-262	Myeloid_2	CYTIP			5.41967e-295	1.04333	1	0.953	2.70983e-291	G3_C2	H3F3B
2.05008e-59	0.816191	1	0.987	1.02504e-55	T_cells	RPS2			1.17406e-15	1.04262	1	0.912	5.87031e-12	Proliferative_cells	RPLP1
0.000320216	0.814298	0.595	0.513	1	Myeloid_2	ARL4A			1.54066e-26	1.04218	1	0.526	7.70332e-23	Endothelial_cells	FILIP1
6.15644e-244	0.813366	0.996	0.817	3.07822e-240	Myeloid_2	SAT1			4.24029e-31	1.04148	1	0.654	2.12014e-27	Proliferative_cells	LDHB
2.46606e-127	0.811234	0.863	0.518	1.23303e-123	Myeloid_1	PLTP			6.88774e-33	1.04123	0.925	0.274	3.44387e-29	Endothelial_cells	COL15A1
1.484e-208	0.810678	0.954	0.048	7.41998e-205	T_cells	RCSD1			5.78594e-127	1.03988	0.843	0.603	2.89297e-123	G3_C1	GULP1
0	0.810609	0.924	0.126	0	Myeloid_2	LAIR1			3.64599e-10	1.03934	0.872	0.823	1.82299e-06	Stromal_cells	COX7B
4.45309e-95	0.810456	0.679	0.121	2.22655e-91	Myeloid_2	FMNL1			3.2769e-154	1.03837	0.908	0.639	1.63845e-150	G3_C1	PTPRD
0	0.808637	0.924	0.114	0	Myeloid_2	IRF8			1.48575e-17	1.03825	1	0.934	7.42876e-14	Stromal_cells	RPS27
0	0.807607	0.781	0.015	0	Myeloid_2	FBP1			8.82415e-16	1.03751	0.766	0.382	4.41207e-12	Stromal_cells	EMP3
0	0.806661	0.998	0.023	0	Myeloid_2	APOBR			7.31518e-17	1.03711	0.702	0.214	3.65759e-13	Stromal_cells	EVA1B
0	0.805092	0.997	0.356	0	Myeloid_2	ST8SIA4			1.69008e-07	1.03628	0.66	0.451	0.000845038	Stromal_cells	ACTA2
2.73696e-59	0.804748	0.98	0.957	1.36848e-55	Progenitor_cells	TUBA1A			4.02713e-27	1.03492	0.809	0.183	2.01356e-23	Stromal_cells	SERPING1
0	0.804252	0.997	0.281	0	Myeloid_2	TMEM176B			2.54104e-14	1.03437	0.872	0.782	1.27052e-10	Stromal_cells	AP2S1
4.58948e-49	0.804038	1	0.985	2.29474e-45	T_cells	RPL7A			5.83359e-47	1.03425	0.865	0.425	2.9168e-43	Immune_cells	SCD
5.26902e-82	0.803998	0.858	0.564	2.63451e-78	ncRNA	GRID2			1.27289e-19	1.03401	1	0.877	6.36447e-16	Stromal_cells	RPL12
1.69602e-71	0.803759	0.859	0.562	8.48011e-68	Myeloid_2	HLA-DQB1			8.0827e-17	1.03368	1	0.587	4.04135e-13	Endothelial_cells	TP53I11
0	0.801106	0.997	0.228	0	Myeloid_2	IL4I1			9.00927e-12	1.03312	1	0.892	4.50463e-08	Endothelial_cells	SERF2
1.2241e-117	0.800906	0.598	0.094	6.12051e-114	Proliferative_cells	NUF2			9.82716e-13	1.03283	0.894	0.776	4.91358e-09	Stromal_cells	ARPC3
4.3182e-22	0.800885	1	0.975	2.1591e-18	B_cells	DBI			3.6699e-30	1.03199	0.757	0.491	1.83495e-26	Immune_cells	CORO1A
0	0.799644	0.994	0.018	0	Myeloid_2	C1QC			4.66776e-26	1.03103	0.95	0.326	2.33388e-22	Endothelial_cells	EGFL7
3.99386e-30	0.799479	0.583	0.139	1.99693e-26	Myeloid_2	GPSM3			1.92389e-30	1.03092	0.874	0.556	9.61944e-27	Immune_cells	GNG5
2.87278e-130	0.799039	0.987	0.977	1.43639e-126	Myeloid_1	TMSB4X			2.90655e-11	1.02951	0.825	0.436	1.45327e-07	Endothelial_cells	MYH9
1.75005e-70	0.796783	0.876	0.747	8.75025e-67	Metabolic_cells	AKAP12			2.1269e-10	1.02819	0.872	0.78	1.06345e-06	Stromal_cells	MAGED2
9.02788e-280	0.796465	0.769	0.035	4.51394e-276	Myeloid_2	IL10RA			1.08917e-40	1.02786	0.784	0.339	5.44586e-37	Immune_cells	GYPC
4.4119e-184	0.796391	0.964	0.521	2.20595e-180	Myeloid_2	SOCS3			1.0994e-20	1.02654	1	0.91	5.497e-17	Stromal_cells	RPL28
3.23889e-46	0.795981	0.742	0.273	1.61945e-42	Progenitor_cells	SLC38A1			6.41111e-25	1.02613	0.739	0.442	3.20555e-21	Immune_cells	SAMHD1
6.85462e-16	0.795469	0.596	0.32	3.42731e-12	Myeloid_2	CD83			2.14137e-25	1.02497	0.975	0.226	1.07068e-21	Endothelial_cells	SERPINH1
0	0.795176	0.815	0.577	0	Astroependymal_cells	ID4			2.42661e-36	1.02444	0.875	0.062	1.2133e-32	Endothelial_cells	ADAMTS5
3.60507e-13	0.794534	0.788	0.484	1.80253e-09	Endothelial_cells	COL4A2			2.67181e-19	1.02355	0.979	0.866	1.33591e-15	Stromal_cells	RPL35
3.05125e-59	0.79365	0.762	0.407	1.52562e-55	Progenitor_cells	CHL1			3.11381e-76	1.02047	0.789	0.613	1.5569e-72	G3_C1	AP005901.5
1.10785e-35	0.792476	0.922	0.789	5.53923e-32	Progenitor_cells	JPT1			5.88496e-130	1.0186	0.972	0.846	2.94248e-126	G3_C1	NRXN1
0	0.790126	0.889	0.026	0	Myeloid_2	CCL4			2.25212e-38	1.01844	0.973	0.789	1.12606e-34	Immune_cells	ARPC2
0	0.789823	0.889	0.268	0	Myeloid_2	SLC16A6			6.56331e-28	1.01802	0.975	0.412	3.28166e-24	Endothelial_cells	NRP1
2.40681e-47	0.788731	0.596	0.082	1.20341e-43	Myeloid_1	LYN			4.02971e-14	1.01749	1	0.886	2.01486e-10	Proliferative_cells	RPS19
0	0.788647	0.918	0.026	0	Myeloid_2	HPSE			3.15078e-38	1.01732	0.83	0.186	1.57539e-34	Stromal_cells	TINAGL1
0	0.78842	0.997	0.295	0	Myeloid_2	TMEM176A			1.36306e-09	1.01582	0.66	0.364	6.81532e-06	Stromal_cells	PALM2-AKAP2
5.08033e-12	0.788185	0.72	0.436	2.54016e-08	T_cells	TGFBR2			1.142e-16	1.01554	0.809	0.527	5.71002e-13	Stromal_cells	EPAS1
6.93775e-86	0.787515	0.937	0.665	3.46888e-82	ncRNA	RASAL2			1.39931e-181	1.01355	0.985	0.722	6.99654e-178	G3_B1	MLLT11
4.53512e-33	0.787267	0.394	0.003	2.26756e-29	B_cells	IGHD			1.0133e-34	1.01221	0.802	0.515	5.0665e-31	Immune_cells	NPL
8.23981e-303	0.787062	0.769	0.257	4.1199e-299	Proliferative_cells	CDKN3			1.83988e-37	1.01083	0.802	0.442	9.19939e-34	Immune_cells	CYP27A1
0.0016176	0.786763	0.45	0.309	1	B_cells	KLF2			2.56361e-35	1.00964	0.982	0.465	1.28181e-31	Proliferative_cells	CLIC1
0.00396578	0.784262	0.454	0.064	1	B_cells	CD52			3.9428e-57	1.00876	0.829	0.32	1.9714e-53	Immune_cells	RAB42
7.44252e-30	0.782883	0.812	0.286	3.72126e-26	B_cells	UTRN			4.21484e-13	1.00779	0.9	0.497	2.10742e-09	Endothelial_cells	MGST2
0	0.781709	0.994	0.153	0	Myeloid_2	ADAP2			1.38235e-24	1.00752	0.865	0.699	6.91177e-21	Immune_cells	RPS27L
1.9513e-230	0.781059	0.783	0.833	9.75651e-227	Stromal_cells	POSTN			1.91636e-09	1.00709	0.975	0.881	9.58178e-06	Endothelial_cells	CALM1
1.16639e-246	0.78026	0.998	0.733	5.83194e-243	Myeloid_2	CKLF			1.77521e-20	1.00632	1	0.872	8.87604e-17	Stromal_cells	RPS8
9.72564e-07	0.780131	0.605	0.55	0.00486282	Myeloid_1	S100A4			2.00335e-09	1.00593	0.766	0.54	1.00167e-05	Stromal_cells	PTPA
4.51002e-82	0.779521	0.84	0.073	2.25501e-78	T_cells	EVI2B			4.0952e-08	1.00585	0.872	0.761	0.00020476	Stromal_cells	HSP90B1
6.1609e-76	0.779142	0.888	0.662	3.08045e-72	Metabolic_cells	SCD			4.93919e-41	1.00557	0.82	0.514	2.4696e-37	Immune_cells	SKAP2
5.20332e-08	0.779058	0.983	0.939	0.000260166	T_cells	MTRNR2L12			1.35044e-33	1.00461	0.856	0.578	6.75221e-30	Immune_cells	APRT
5.49465e-260	0.778648	0.891	0.065	2.74732e-256	T_cells	GIMAP4			9.56535e-12	1.00425	0.851	0.626	4.78267e-08	Stromal_cells	SNRPB
0	0.778287	0.791	0.007	0	Progenitor_cells	ST8SIA3			2.41808e-11	1.00246	0.894	0.738	1.20904e-07	Stromal_cells	RHOA
1.02822e-233	0.777671	0.817	0.317	5.14111e-230	Myeloid_2	HSD17B11			8.73151e-18	1.00153	0.925	0.578	4.36576e-14	Endothelial_cells	ANGPT2
1.85496e-105	0.777238	0.61	0.207	9.27481e-102	Proliferative_cells	CCNB1			2.52763e-16	1.00087	0.723	0.282	1.26382e-12	Stromal_cells	PDLIM1
6.44398e-31	0.776779	0.828	0.628	3.22199e-27	Progenitor_cells	VAMP2			5.93975e-122	0.99903	0.813	0.423	2.96987e-118	G3_B1	TAC1
7.91372e-13	0.77659	0.674	0.38	3.95686e-09	B_cells	HLA-DQA2			1.39488e-153	0.998817	0.993	0.89	6.97442e-150	G3_B1	BASP1
0.000522202	0.776044	0.629	0.479	1	T_cells	CXCR4			7.66813e-34	0.998443	1	0.335	3.83406e-30	Endothelial_cells	AFAP1L1
0.00479792	0.774191	0.454	0.552	1	B_cells	SMAP2			6.9775e-38	0.996387	0.955	0.85	3.48875e-34	Immune_cells	RPL9
4.07746e-26	0.773937	0.572	0.073	2.03873e-22	Myeloid_1	RGS1			2.44603e-10	0.995672	0.851	0.702	1.22301e-06	Stromal_cells	ITM2C
1.13921e-09	0.771074	0.729	0.688	5.69607e-06	Myeloid_2	RUNX1			5.74768e-38	0.995574	0.748	0.327	2.87384e-34	Immune_cells	CYBB
0	0.770431	0.981	0.937	0	Stromal_cells	COL1A2			2.49051e-48	0.994743	0.975	0.185	1.24526e-44	Endothelial_cells	ICAM2
1.18222e-06	0.770326	0.583	0.219	0.0059111	T_cells	TUBA4A			1.35299e-23	0.993544	0.925	0.367	6.76494e-20	Endothelial_cells	IGFBP4
2.17317e-79	0.768249	0.943	0.721	1.08659e-75	Myeloid_1	HLA-DPA1			1.25962e-17	0.993358	1	0.839	6.29809e-14	Proliferative_cells	MICOS10
2.74183e-215	0.768114	0.611	0.012	1.37092e-211	Progenitor_cells	ELAVL4			4.2312e-15	0.993101	1	0.562	2.1156e-11	Endothelial_cells	GNG5
4.14664e-100	0.767507	0.934	0.535	2.07332e-96	Myeloid_2	SMAP2			2.42307e-138	0.99104	0.919	0.659	1.21153e-134	G3_B1	LMO4
5.78183e-197	0.766742	0.806	0.381	2.89092e-193	Proliferative_cells	TMPO			2.82699e-46	0.990021	0.775	0.287	1.41349e-42	Immune_cells	LY96
6.1789e-18	0.765231	0.326	0.088	3.08945e-14	T_cells	GPRIN3			1.47558e-40	0.989539	1	0.483	7.37792e-37	Proliferative_cells	CDKN3
2.90379e-32	0.764526	0.586	0.089	1.45189e-28	Progenitor_cells	ELAVL3			2.87749e-23	0.988537	0.829	0.634	1.43874e-19	Immune_cells	GSTP1
0.00121615	0.764473	0.498	0.064	1	Myeloid_1	BCL2A1			6.39481e-15	0.988371	1	0.797	3.1974e-11	Proliferative_cells	RPL36A
3.04102e-160	0.764233	0.948	0.783	1.52051e-156	Myeloid_2	BTG1			3.42712e-29	0.987131	1	0.728	1.71356e-25	Proliferative_cells	CST3
3.07371e-37	0.763534	0.877	0.562	1.53685e-33	Progenitor_cells	HOTAIRM1			5.26494e-83	0.987028	0.666	0.579	2.63247e-79	G3_C2	RCVRN
3.57511e-148	0.759909	0.721	0.376	1.78756e-144	Proliferative_cells	SMC2			1.2312e-17	0.987025	0.667	0.444	6.15599e-14	Immune_cells	FYB1
4.96875e-34	0.758971	0.954	0.514	2.48437e-30	T_cells	MBP			1.15164e-19	0.986688	1	0.877	5.75821e-16	Stromal_cells	RPL21
3.11076e-50	0.758906	0.469	0.582	1.55538e-46	Stromal_cells	NTRK1			0.000129994	0.986479	0.596	0.368	0.649968	Stromal_cells	ARHGDIB
5.74209e-95	0.758496	0.771	0.066	2.87105e-91	T_cells	EMB			1.50472e-13	0.985048	0.766	0.553	7.52358e-10	Stromal_cells	NES
2.13119e-32	0.757994	0.561	0.113	1.0656e-28	Progenitor_cells	IGFBPL1			1.1529e-39	0.983757	0.982	0.356	5.7645e-36	Proliferative_cells	TACC3
3.55458e-21	0.757284	0.58	0.263	1.77729e-17	Myeloid_1	SGK1			7.27692e-67	0.983507	0.811	0.207	3.63846e-63	Immune_cells	RAC2
2.94981e-118	0.756759	0.619	0.149	1.47491e-114	Proliferative_cells	NUSAP1			1.85945e-17	0.98251	1	0.629	9.29726e-14	Proliferative_cells	SNHG5
0	0.756618	0.978	0.318	0	Myeloid_2	SLC15A3			5.86005e-31	0.982509	0.982	0.591	2.93002e-27	Proliferative_cells	ARPC1B
0	0.756441	0.994	0.902	0	Astroependymal_cells	HTRA1			7.22982e-21	0.982444	1	0.715	3.61491e-17	Proliferative_cells	RANBP1
0	0.753246	0.976	0.087	0	Myeloid_2	ADA2			2.75934e-254	0.981751	0.998	0.928	1.37967e-250	G3_C2	HMGN2
1.97818e-31	0.75306	0.898	0.758	9.8909e-28	Progenitor_cells	NCAM1			3.77221e-12	0.981417	1	0.832	1.8861e-08	Endothelial_cells	B2M
1.02747e-147	0.752996	0.931	0.797	5.13734e-144	Proliferative_cells	ANP32E			3.19873e-28	0.980272	1	0.893	1.59937e-24	Astrocytes	TMSB4X
6.01083e-32	0.751664	0.955	0.859	3.00542e-28	Progenitor_cells	CPE			1.48787e-20	0.979892	0.877	0.519	7.43936e-17	Proliferative_cells	CKS1B
2.26242e-26	0.750895	0.867	0.644	1.13121e-22	ncRNA	RORA			1.4625e-230	0.979168	0.996	0.895	7.31249e-227	G3_C2	PIK3R1
0.000378798	0.750709	1	0.93	1	B_cells	ATP2B1			5.09047e-29	0.978081	0.809	0.275	2.54523e-25	Stromal_cells	IFIT2
5.79303e-91	0.750364	0.684	0.073	2.89652e-87	Progenitor_cells	RAB3B			3.38639e-16	0.977102	0.979	0.889	1.69319e-12	Stromal_cells	ATP5F1E
1.41702e-59	0.75014	0.758	0.341	7.08509e-56	Progenitor_cells	SAMD11			3.52416e-221	0.976813	0.951	0.719	1.76208e-217	G3_C2	TRAC
5.02229e-15	0.750124	0.811	0.674	2.51114e-11	Myeloid_1	HLA-DPB1			1.22272e-27	0.976582	0.874	0.655	6.11358e-24	Immune_cells	ACTR3
1.54494e-13	0.749572	0.431	0.035	7.72469e-10	Myeloid_2	CD48			5.77418e-17	0.976005	1	0.885	2.88709e-13	Proliferative_cells	RPL13
1.11008e-155	0.749299	0.954	0.162	5.55039e-152	T_cells	DOCK8			2.79778e-18	0.974842	0.874	0.621	1.39889e-14	Immune_cells	SOD2
0.00031476	0.748614	0.452	0.076	1	Myeloid_1	C5AR1			7.70765e-35	0.972658	1	0.276	3.85383e-31	Endothelial_cells	ABLIM1
6.05511e-18	0.747791	0.567	0.228	3.02756e-14	Myeloid_1	ARHGDIB			1.43873e-82	0.971181	0.8	0.65	7.19365e-79	G3_C1	ATXN7
8.34403e-05	0.746938	0.924	0.865	0.417202	ncRNA	LINC00461			3.37646e-35	0.970602	0.973	0.848	1.68823e-31	Immune_cells	RPL19
7.16554e-08	0.745294	0.45	0.07	0.000358277	Myeloid_2	RAC2			3.8481e-24	0.969409	0.975	0.464	1.92405e-20	Endothelial_cells	SULF2
2.0185e-263	0.743378	0.966	0.475	1.00925e-259	Myeloid_2	ARHGAP26			2.41187e-10	0.969294	0.83	0.59	1.20593e-06	Stromal_cells	PLXDC1
1.1387e-42	0.74074	0.829	0.679	5.69349e-39	Myeloid_1	ABCA1			6.63481e-13	0.969067	1	0.875	3.3174e-09	Proliferative_cells	RPS3A
4.90568e-41	0.740574	0.947	0.781	2.45284e-37	Progenitor_cells	LSAMP			1.53321e-22	0.968774	1	0.779	7.66604e-19	Proliferative_cells	AP2S1
1.41527e-29	0.740197	0.971	0.882	7.07633e-26	Progenitor_cells	MEG3			1.10628e-176	0.968685	0.867	0.662	5.5314e-173	G3_C1	MIR137HG
0	0.738337	0.784	0.011	0	Myeloid_2	CLEC4E			2.44588e-25	0.968529	0.95	0.348	1.22294e-21	Endothelial_cells	GYPC
0	0.738274	0.943	0.042	0	T_cells	ARHGAP9			3.3457e-15	0.96779	1	0.851	1.67285e-11	Stromal_cells	RPL19
5.58211e-167	0.73702	0.947	0.491	2.79105e-163	Myeloid_2	ZNF217			1.80347e-43	0.967391	0.82	0.461	9.01736e-40	Immune_cells	PLXNC1
7.05982e-61	0.737014	1	0.973	3.52991e-57	Progenitor_cells	MAP1B			1.53669e-45	0.967373	1	0.635	7.68344e-42	Astrocytes	LGALS1
3.49793e-16	0.735907	0.595	0.274	1.74897e-12	Myeloid_2	KLF4			3.86967e-23	0.967004	0.809	0.322	1.93484e-19	Stromal_cells	MSN
1.7465e-46	0.735872	0.898	0.582	8.7325e-43	Progenitor_cells	SV2A			1.117e-39	0.966428	1	0.222	5.58501e-36	Endothelial_cells	PLS3
2.96576e-15	0.734631	0.611	0.084	1.48288e-11	T_cells	RIPOR2			4.66988e-10	0.966197	0.766	0.681	2.33494e-06	Stromal_cells	FKBP1A
4.98084e-69	0.733459	0.868	0.812	2.49042e-65	Myeloid_2	HIF1A			4.52863e-23	0.966124	0.937	0.777	2.26431e-19	Immune_cells	AP2S1
1.43495e-32	0.733109	0.484	0.054	7.17474e-29	Proliferative_cells	KIF14			2.86329e-14	0.965674	0.957	0.86	1.43164e-10	Stromal_cells	RPS16
1.23e-180	0.733019	0.905	0.653	6.14998e-177	Proliferative_cells	DEK			2.80285e-10	0.965608	0.66	0.317	1.40142e-06	Stromal_cells	CAVIN3
5.05933e-200	0.732275	0.82	0.286	2.52966e-196	ncRNA	FAM153CP			3.73183e-20	0.965426	0.787	0.373	1.86591e-16	Stromal_cells	CD248
0.00113819	0.731006	0.531	0.107	1	T_cells	RASGRP1			3.32347e-08	0.964601	0.83	0.815	0.000166173	Stromal_cells	POMP
8.0635e-105	0.730848	0.937	0.146	4.03175e-101	T_cells	ALOX5AP			5.7666e-14	0.963212	0.723	0.37	2.8833e-10	Stromal_cells	PDLIM2
3.52098e-106	0.73065	0.862	0.493	1.76049e-102	Myeloid_2	BID			5.55478e-13	0.963031	0.745	0.482	2.77739e-09	Stromal_cells	SEMA5A
2.36387e-82	0.729863	0.952	0.872	1.18194e-78	Metabolic_cells	CAV1			6.28564e-18	0.961612	0.979	0.791	3.14282e-14	Stromal_cells	EEF1G
3.52247e-51	0.728654	0.994	0.968	1.76123e-47	T_cells	RPL35A			1.05875e-35	0.961408	0.757	0.354	5.29376e-32	Immune_cells	IFI16
6.23415e-54	0.728164	0.154	0.442	3.11707e-50	T_cells	IFIT2			4.4536e-43	0.961393	0.789	0.012	2.2268e-39	Proliferative_cells	MKI67
8.81709e-129	0.727864	0.703	0.185	4.40854e-125	Myeloid_2	THEMIS2			1.65116e-11	0.960631	0.723	0.456	8.25579e-08	Stromal_cells	RAB13
2.12395e-20	0.727761	0.415	0.262	1.06197e-16	Myeloid_2	EVI2A			2.206e-21	0.960254	0.787	0.312	1.103e-17	Stromal_cells	MYOF
2.76784e-74	0.727549	0.872	0.686	1.38392e-70	Myeloid_1	HLA-DRB5			1.33488e-209	0.960179	0.97	0.759	6.67441e-206	G3_C2	GADD45G
0.000689193	0.727539	0.404	0.272	1	B_cells	HSPA1B			1.63059e-19	0.959818	0.809	0.363	8.15296e-16	Stromal_cells	IFI16
0	0.727144	0.916	0.345	0	Myeloid_2	SAMHD1			1.09995e-172	0.959146	0.908	0.766	5.49975e-169	G3_C2	MYO9A
2.09862e-69	0.726868	0.982	0.434	1.04931e-65	B_cells	MAP3K1			4.71469e-57	0.958344	0.829	0.343	2.35735e-53	Immune_cells	TREM2
5.84458e-11	0.726589	0.917	0.979	2.92229e-07	B_cells	HSP90AA1			3.02895e-18	0.957493	0.809	0.384	1.51448e-14	Stromal_cells	C1orf54
1.81839e-56	0.726103	0.79	0.47	9.09196e-53	ncRNA	AC092683.1			7.69429e-31	0.957173	1	0.549	3.84715e-27	Proliferative_cells	SDCBP
2.72524e-99	0.725766	0.807	0.354	1.36262e-95	Progenitor_cells	CHGB			3.00693e-29	0.956989	0.721	0.393	1.50347e-25	Immune_cells	EVI2B
5.47633e-13	0.725561	0.682	0.47	2.73816e-09	ncRNA	GPSM2			1.11416e-223	0.956593	0.964	0.688	5.5708e-220	G3_C2	LAPTM4B
7.12954e-23	0.725434	0.847	0.476	3.56477e-19	Endothelial_cells	PGF			5.28311e-236	0.95517	0.957	0.702	2.64155e-232	G3_C2	NR2E3
0	0.724606	0.995	0.021	0	Myeloid_2	TFEC			4.85313e-28	0.954052	0.946	0.877	2.42657e-24	Immune_cells	RPS15A
2.85721e-23	0.72341	0.692	0.445	1.4286e-19	ncRNA	LINC00342			3.04175e-29	0.953038	1	0.227	1.52088e-25	Endothelial_cells	MYADM
0	0.722894	0.952	0.736	0	Astroependymal_cells	TUBB2B			1.75375e-07	0.952693	0.681	0.507	0.000876875	Stromal_cells	GSTO1
0.000396916	0.722452	0.995	0.812	1	B_cells	HIF1A			4.70116e-26	0.952099	0.766	0.217	2.35058e-22	Stromal_cells	TFPI
0	0.721966	0.833	0.231	0	Myeloid_1	C3			1.8301e-05	0.951764	0.809	0.773	0.0915051	Stromal_cells	CALR
1.46787e-104	0.721558	0.542	0.048	7.33936e-101	Proliferative_cells	DLGAP5			4.95667e-08	0.951528	0.702	0.523	0.000247834	Stromal_cells	DBNDD2
0	0.720985	0.903	0.005	0	T_cells	LCK			1.93752e-31	0.950961	0.973	0.866	9.68759e-28	Immune_cells	RPL18A
2.50434e-70	0.720682	0.75	0.589	1.25217e-66	Myeloid_2	ATP2B1-AS1			1.9489e-09	0.950932	0.975	0.808	9.74448e-06	Endothelial_cells	HLA-C
1.17972e-170	0.720098	0.265	0.031	5.89859e-167	Myeloid_1	CCL20			2.64763e-25	0.950508	1	0.626	1.32382e-21	Proliferative_cells	SH3BGRL
6.62242e-32	0.71969	0.34	0.045	3.31121e-28	Myeloid_1	C1QC			7.28281e-65	0.95033	0.856	0.292	3.64141e-61	Immune_cells	MSR1
3.0349e-74	0.71961	0.668	0.115	1.51745e-70	Progenitor_cells	CELF4			5.06197e-33	0.950273	0.955	0.839	2.53099e-29	Immune_cells	RPL23A
0	0.719389	0.997	0.279	0	Myeloid_2	PLXNC1			2.60566e-20	0.95008	0.91	0.75	1.30283e-16	Immune_cells	RAC1
2.48014e-28	0.71805	0.922	0.777	1.24007e-24	Progenitor_cells	SOCS2			1.54344e-14	0.94951	1	0.867	7.71721e-11	Proliferative_cells	RPL18A
2.84027e-190	0.716349	0.656	0.077	1.42014e-186	Myeloid_1	CYBB			8.98969e-17	0.949289	1	0.847	4.49484e-13	Proliferative_cells	RPS2
5.97955e-06	0.714654	0.335	0.23	0.0298977	B_cells	NR4A1			2.36843e-47	0.948991	0.82	0.413	1.18422e-43	Immune_cells	PLAAT3
0	0.713655	0.755	0.041	0	Myeloid_2	CSF2RA			6.03629e-149	0.948416	0.8	0.698	3.01814e-145	G3_C2	CNGA1
1.77382e-105	0.713124	0.291	0.004	8.86912e-102	T_cells	ITM2A			4.36793e-125	0.947831	0.962	0.914	2.18396e-121	G3_B1	ARL6IP1
1.24712e-163	0.712637	0.66	0.161	6.23558e-160	Proliferative_cells	MAD2L1			1.71219e-44	0.947667	1	0.356	8.56097e-41	Proliferative_cells	TUBB6
6.09597e-25	0.711972	0.779	0.775	3.04798e-21	Myeloid_1	GLUL			2.19506e-88	0.947503	0.766	0.143	1.09753e-84	Immune_cells	CD52
1.66226e-293	0.711476	0.974	0.53	8.31128e-290	Myeloid_2	CTSC			6.8101e-40	0.947072	0.975	0.242	3.40505e-36	Endothelial_cells	ITGA5
5.02396e-65	0.709832	0.762	0.272	2.51198e-61	Progenitor_cells	TMEFF1			2.9086e-22	0.945974	0.851	0.434	1.4543e-18	Stromal_cells	TMEM98
1.15346e-71	0.709551	0.758	0.309	5.7673e-68	Progenitor_cells	NTRK3			1.51498e-38	0.945896	0.95	0.17	7.57489e-35	Endothelial_cells	LXN
1.3949e-136	0.708652	0.59	0.048	6.97451e-133	Progenitor_cells	GNG3			2.00342e-198	0.945807	0.862	0.67	1.00171e-194	G3_C2	GPR160
0.00176461	0.708629	0.472	0.078	1	Myeloid_2	RASGEF1B			2.18964e-25	0.943741	0.745	0.209	1.09482e-21	Stromal_cells	FOXS1
0	0.708592	0.995	0.027	0	Myeloid_2	DOK2			5.87625e-19	0.942685	1	0.885	2.93813e-15	Stromal_cells	RPS6
0	0.707409	0.767	0.649	0	Stromal_cells	TIMP3			2.62097e-10	0.94265	0.872	0.754	1.31048e-06	Stromal_cells	ASAH1
2.66315e-166	0.707001	0.717	0.813	1.33158e-162	Stromal_cells	BGN			5.98571e-24	0.942303	0.931	0.586	2.99286e-20	Astrocytes	MT2A
5.53875e-08	0.706901	0.517	0.048	0.000276938	Myeloid_1	MS4A7			1.99922e-18	0.941421	0.811	0.566	9.99608e-15	Immune_cells	CAP1
0	0.705976	0.99	0.473	0	Myeloid_2	HNMT			4.03747e-25	0.940139	1	0.903	2.01873e-21	Astrocytes	FTH1
8.59511e-05	0.70595	0.569	0.453	0.429755	Myeloid_1	CXCL16			2.61571e-239	0.939315	0.993	0.843	1.30786e-235	G3_C2	PSIP1
1.5281e-92	0.705367	0.639	0.086	7.64049e-89	Progenitor_cells	INSM1			1.31043e-29	0.939049	0.975	0.174	6.55215e-26	Endothelial_cells	ETS1
9.60429e-35	0.704946	0.955	0.706	4.80214e-31	Progenitor_cells	ID1			6.35745e-15	0.938097	1	0.913	3.17873e-11	Stromal_cells	RPS3
0	0.704574	0.257	0.021	0	Myeloid_2	CDA			6.48352e-10	0.937775	0.894	0.72	3.24176e-06	Stromal_cells	ATP5PO
2.47064e-285	0.702797	1	0.983	1.23532e-281	Proliferative_cells	NUCKS1			1.67654e-32	0.936847	0.925	0.154	8.38271e-29	Endothelial_cells	RGS3
3.8588e-07	0.700925	1	0.97	0.0019294	B_cells	JUN			8.213e-34	0.935832	0.973	0.878	4.1065e-30	Immune_cells	RPS9
1.044e-08	0.700668	0.566	0.341	5.21999e-05	Myeloid_1	SLC2A3			9.52518e-39	0.935577	0.757	0.329	4.76259e-35	Immune_cells	SLC15A3
1.36842e-66	0.70024	0.347	0.31	6.84211e-63	Myeloid_2	RBP7			1.97778e-221	0.935435	0.981	0.782	9.88888e-218	G3_C2	SELENOK
0.0016325	0.699834	0.849	0.785	1	B_cells	YBX3			4.14663e-22	0.934918	0.613	0.185	2.07332e-18	Immune_cells	LACC1
1.45169e-141	0.699773	0.73	0.355	7.25844e-138	Proliferative_cells	HMGB3			2.86007e-69	0.934507	0.775	0.138	1.43003e-65	Immune_cells	GPR34
0.000155931	0.699729	0.552	0.424	0.779655	Myeloid_1	RNASET2			1.95381e-15	0.933884	0.979	0.83	9.76904e-12	Stromal_cells	RPL13A
9.56218e-08	0.699324	0.569	0.465	0.000478109	Myeloid_1	MGAT1			5.06017e-34	0.933242	0.96	0.49	2.53008e-30	Astrocytes	SCRG1
2.87739e-304	0.698796	0.79	0.811	1.43869e-300	Stromal_cells	COL11A1			5.85761e-22	0.93216	0.83	0.419	2.92881e-18	Stromal_cells	GNG12
3.73661e-48	0.69863	0.372	0.431	1.86831e-44	Myeloid_2	THBD			2.40714e-206	0.928922	0.99	0.816	1.20357e-202	G3_C2	TUBB4B
1.67534e-73	0.696951	0.899	0.683	8.37671e-70	Metabolic_cells	ARL4C			6.72776e-23	0.927902	0.83	0.369	3.36388e-19	Stromal_cells	RNF152
2.30636e-80	0.696635	0.976	0.942	1.15318e-76	Metabolic_cells	SERBP1			5.70528e-17	0.927816	0.658	0.377	2.85264e-13	Immune_cells	GMFG
1.55733e-51	0.696479	0.631	0.124	7.78664e-48	Progenitor_cells	VGF			9.83441e-22	0.927654	0.865	0.723	4.9172e-18	Immune_cells	DDT
0	0.69574	1	0.966	0	Astroependymal_cells	SERPINE2			3.23654e-29	0.927653	0.766	0.543	1.61827e-25	Immune_cells	TNFRSF14
3.68853e-92	0.695539	0.943	0.652	1.84427e-88	Myeloid_1	ARPC1B			2.12471e-37	0.927131	0.95	0.469	1.06236e-33	Astrocytes	CLU
8.34724e-41	0.695073	0.983	0.973	4.17362e-37	T_cells	RPL24			1.11874e-35	0.926507	0.775	0.437	5.59368e-32	Immune_cells	OTOA
6.05364e-90	0.695067	0.894	0.694	3.02682e-86	Metabolic_cells	BNIP3			1.22381e-48	0.926015	0.784	0.313	6.11903e-45	Immune_cells	G0S2
1.13022e-179	0.694456	0.756	0.29	5.6511e-176	Myeloid_1	TMEM176B			1.49374e-07	0.925445	0.66	0.458	0.000746868	Stromal_cells	TAX1BP3
0	0.693741	0.964	0.065	0	Myeloid_2	IKZF1			4.74333e-84	0.92544	0.777	0.656	2.37167e-80	G3_C1	SMG1
0	0.692668	0.852	0.26	0	Myeloid_1	C3AR1			1.08852e-29	0.924978	0.784	0.54	5.44262e-26	Immune_cells	SNCA
1.6642e-08	0.692168	0.909	0.61	8.321e-05	T_cells	SYNE2			4.21915e-17	0.924557	1	0.863	2.10958e-13	Proliferative_cells	GAPDH
1.8846e-40	0.690602	0.914	0.609	9.42299e-37	Progenitor_cells	SYNE2			8.31468e-15	0.924516	0.766	0.467	4.15734e-11	Stromal_cells	CARMN
2.00631e-33	0.690272	0.639	0.195	1.00316e-29	Progenitor_cells	MAPT			7.72857e-15	0.923762	1	0.875	3.86428e-11	Stromal_cells	RPL17
1.09628e-37	0.690102	0.931	0.548	5.48138e-34	T_cells	IFITM1			9.86983e-33	0.923074	0.991	0.874	4.93492e-29	Immune_cells	RPL26
2.91536e-61	0.688447	0.924	0.847	1.45768e-57	Myeloid_2	TPM4			4.77758e-67	0.922978	0.802	0.22	2.38879e-63	Immune_cells	IL18
0	0.687659	0.989	0.313	0	Myeloid_2	LPAR6			3.64e-37	0.922801	0.964	0.902	1.82e-33	Immune_cells	RPS21
0.000938937	0.687243	0.655	0.536	1	ncRNA	SRGAP3			1.67833e-13	0.922188	0.936	0.808	8.39167e-10	Stromal_cells	RPLP2
3.19221e-69	0.686022	0.693	0.174	1.5961e-65	Progenitor_cells	GNAO1			2.13785e-13	0.922094	1	0.876	1.06892e-09	Proliferative_cells	RPL12
9.11889e-42	0.685553	0.266	0.094	4.55945e-38	B_cells	ISG20			4.94203e-16	0.922077	0.865	0.77	2.47102e-12	Immune_cells	ATP6AP2
1.65611e-07	0.68427	0.651	0.384	0.000828053	T_cells	TGFB1			2.33184e-38	0.921313	0.775	0.367	1.16592e-34	Immune_cells	GALM
5.70501e-25	0.683802	0.557	0.015	2.85251e-21	Myeloid_2	CCL3L1			2.93719e-17	0.921312	1	0.874	1.46859e-13	Stromal_cells	RPL3
4.91776e-09	0.683311	0.67	0.673	2.45888e-05	B_cells	KLF6			1.34154e-06	0.919593	0.766	0.624	0.00670769	Stromal_cells	PSME2
0.00014151	0.683105	0.45	0.034	0.707549	B_cells	CD79A			1.09738e-33	0.919404	0.973	0.898	5.4869e-30	Immune_cells	OAZ1
1.20129e-227	0.681726	0.634	0.68	6.00647e-224	Stromal_cells	LTBP2			8.59156e-26	0.919395	0.766	0.42	4.29578e-22	Immune_cells	GSN
4.2231e-53	0.681355	0.611	0.048	2.11155e-49	Myeloid_2	MYO1G			2.84845e-103	0.919264	0.873	0.677	1.42422e-99	G3_C1	MBD5
1.67559e-184	0.681176	0.932	0.549	8.37795e-181	Myeloid_1	FUCA1			3.15808e-08	0.919234	0.766	0.658	0.000157904	Stromal_cells	CLEC11A
3.31081e-107	0.680611	0.664	0.08	1.6554e-103	Myeloid_2	FERMT3			8.24281e-11	0.918367	0.702	0.383	4.1214e-07	Stromal_cells	AGRN
0	0.680426	0.947	0.297	0	Myeloid_2	RESF1			6.67515e-35	0.918359	0.946	0.805	3.33758e-31	Immune_cells	RPLP2
3.41963e-38	0.679721	0.825	0.45	1.70981e-34	ncRNA	SRGAP1			3.87099e-30	0.918245	0.838	0.437	1.93549e-26	Immune_cells	LIMS1
9.72144e-270	0.679384	0.992	0.434	4.86072e-266	Myeloid_2	TUBA1C			5.28244e-34	0.91811	0.811	0.568	2.64122e-30	Immune_cells	SIRPA
2.46263e-15	0.678493	0.429	0.336	1.23131e-11	Myeloid_2	PHACTR1			4.61057e-20	0.918014	0.748	0.512	2.30528e-16	Immune_cells	PDXK
4.75618e-12	0.67849	0.349	0.494	2.37809e-08	T_cells	PMAIP1			1.51064e-29	0.916895	0.982	0.862	7.55322e-26	Immune_cells	RPS4X
2.49318e-66	0.677949	0.506	0.59	1.24659e-62	Stromal_cells	CLEC2B			1.95379e-18	0.91632	0.802	0.651	9.76897e-15	Immune_cells	EEF1D
7.85207e-09	0.677872	0.655	0.514	3.92603e-05	Myeloid_1	EPB41L3			9.55147e-11	0.915949	0.925	0.536	4.77573e-07	Endothelial_cells	MLEC
8.9043e-132	0.677862	0.61	0.093	4.45215e-128	Proliferative_cells	UBE2C			2.05507e-07	0.915629	0.553	0.184	0.00102754	Stromal_cells	DLC1
2.59168e-20	0.676384	0.874	0.511	1.29584e-16	T_cells	ITGA6			7.66688e-24	0.91455	0.787	0.325	3.83344e-20	Stromal_cells	PRRX1
2.49724e-98	0.675801	0.309	0.337	1.24862e-94	Myeloid_2	TLR2			1.52839e-83	0.912703	0.794	0.602	7.64195e-80	G3_C1	PCDHA10
1.3419e-151	0.674921	0.257	0.116	6.70949e-148	Myeloid_2	AC015912.3			8.27336e-38	0.912522	0.975	0.192	4.13668e-34	Endothelial_cells	S100A16
3.03738e-107	0.674251	0.657	0.24	1.51869e-103	Proliferative_cells	CKS2			1.60857e-32	0.911447	0.757	0.454	8.04284e-29	Immune_cells	CD14
0	0.674055	0.891	0.048	0	Myeloid_2	HCK			1.26464e-22	0.911273	0.91	0.767	6.32318e-19	Immune_cells	SLC25A6
6.42684e-06	0.673959	0.467	0.062	0.0321342	Myeloid_2	EVI2B			7.95861e-22	0.910559	1	0.543	3.97931e-18	Endothelial_cells	HOMER3
6.38371e-46	0.673472	0.555	0.234	3.19186e-42	Proliferative_cells	CDK1			8.37479e-217	0.910053	0.984	0.777	4.1874e-213	G3_C2	COX17
2.41396e-56	0.671121	1	0.775	1.20698e-52	B_cells	PSMB9			1.21208e-06	0.908993	0.975	0.832	0.00606038	Endothelial_cells	HLA-A
1.8632e-61	0.670814	0.791	0.416	9.31601e-58	Progenitor_cells	KIAA0408			4.62625e-45	0.908943	0.975	0.144	2.31313e-41	Endothelial_cells	ECSCR
1.6578e-164	0.670732	0.775	0.067	8.28902e-161	Progenitor_cells	TRIM67			6.77706e-31	0.908921	0.754	0.028	3.38853e-27	Proliferative_cells	RRM2
2.35831e-40	0.669102	0.971	0.84	1.17915e-36	Progenitor_cells	ZBTB20			9.33833e-133	0.908398	0.759	0.63	4.66917e-129	G3_C2	SAG
3.81261e-43	0.668839	0.243	0.294	1.90631e-39	B_cells	GRASP			8.47487e-13	0.906026	0.872	0.705	4.23744e-09	Stromal_cells	ATP6V0E1
0	0.668569	0.984	0.398	0	Myeloid_2	GBP2			4.39594e-204	0.904815	0.978	0.836	2.19797e-200	G3_C2	TMEM176B
4.18441e-13	0.668462	0.629	0.089	2.09221e-09	T_cells	RGS1			4.1646e-188	0.904488	0.981	0.753	2.0823e-184	G3_C2	TUBA1B
5.20183e-05	0.667494	0.555	0.279	0.260091	Myeloid_2	SLC6A6			6.91124e-30	0.903026	1	0.947	3.45562e-26	Immune_cells	ACTB
0	0.667269	0.905	0.019	0	Myeloid_2	AOAH			3.7547e-23	0.902107	0.95	0.43	1.87735e-19	Endothelial_cells	LAMC1
4.99779e-39	0.66654	0.72	0.107	2.49889e-35	T_cells	LCP2			3.01116e-18	0.901257	0.975	0.575	1.50558e-14	Endothelial_cells	S100A11
3.64955e-11	0.66625	0.421	0.289	1.82477e-07	Myeloid_2	RAB11FIP1			8.58489e-25	0.901179	1	0.515	4.29245e-21	Endothelial_cells	A2M
2.23596e-159	0.666208	0.954	0.126	1.11798e-155	T_cells	ARHGAP30			6.00609e-46	0.899658	0.98	0.441	3.00304e-42	Astrocytes	GFAP
5.31935e-32	0.665754	0.947	0.723	2.65968e-28	Progenitor_cells	KHDRBS1			4.74795e-152	0.898154	0.842	0.736	2.37397e-148	G3_C2	PTPN13
7.0874e-297	0.665092	0.91	0.357	3.5437e-293	Myeloid_2	TNFAIP8			1.67899e-13	0.897572	1	0.885	8.39493e-10	Proliferative_cells	RPS6
3.74693e-31	0.664555	0.922	0.73	1.87347e-27	Progenitor_cells	PSIP1			7.25239e-27	0.896457	0.525	0.492	3.6262e-23	G3_C2	SST
0	0.66366	0.781	0.044	0	Myeloid_2	CCL7			1.33305e-15	0.896151	0.95	0.471	6.66527e-12	Endothelial_cells	UNC5B
6.4866e-208	0.663124	0.105	0.422	3.2433e-204	Stromal_cells	MMP13			2.93557e-32	0.895635	0.955	0.887	1.46779e-28	Immune_cells	RPS24
5.1005e-09	0.663002	0.639	0.486	2.55025e-05	Myeloid_1	GLRX			1.87221e-41	0.895228	0.991	0.914	9.36106e-38	Immune_cells	RPS28
1.85057e-63	0.662479	0.848	0.395	9.25287e-60	Progenitor_cells	C1QL1			8.56853e-196	0.895098	0.99	0.893	4.28426e-192	G3_C2	BTG1
0	0.661159	0.773	0.047	0	Myeloid_1	MRC1			1.13943e-10	0.895088	0.872	0.751	5.69716e-07	Stromal_cells	NOP10
6.17775e-14	0.66078	0.982	0.582	3.08887e-10	B_cells	CCND1			5.73252e-38	0.89464	0.982	0.916	2.86626e-34	Immune_cells	RPL37
2.20576e-46	0.660571	0.697	0.34	1.10288e-42	Progenitor_cells	RNF157			1.30933e-22	0.894135	0.95	0.467	6.54665e-19	Endothelial_cells	COL18A1
4.69518e-19	0.660203	0.632	0.4	2.34759e-15	Myeloid_2	CEBPD			7.6955e-13	0.894089	0.894	0.737	3.84775e-09	Stromal_cells	LAMTOR1
6.78238e-22	0.659325	0.644	0.403	3.39119e-18	Myeloid_1	LHFPL2			1.25328e-14	0.894043	0.787	0.482	6.26639e-11	Stromal_cells	SELENOP
0	0.659317	0.99	0.033	0	Myeloid_2	LILRB1			4.76938e-53	0.893874	0.847	0.404	2.38469e-49	Immune_cells	HAVCR2
7.24914e-125	0.658838	0.92	0.459	3.62457e-121	Myeloid_2	TACC1			1.17698e-07	0.893328	0.851	0.764	0.000588489	Stromal_cells	SLC25A3
1.25108e-21	0.658267	0.596	0.006	6.25542e-18	B_cells	MS4A1			1.18488e-17	0.893297	0.979	0.866	5.92439e-14	Stromal_cells	RPL27
0	0.658042	0.805	0.022	0	Myeloid_2	C5AR2			1.94824e-26	0.893136	0.928	0.859	9.74119e-23	Immune_cells	RPS16
1.7915e-19	0.657874	0.68	0.451	8.95752e-16	Myeloid_1	DAB2			1.43456e-05	0.89258	0.553	0.254	0.0717278	Stromal_cells	CD40
8.55754e-07	0.657085	0.511	0.104	0.00427877	Myeloid_1	C1orf162			4.30702e-34	0.891758	0.925	0.197	2.15351e-30	Endothelial_cells	ADGRF5
7.49682e-46	0.656708	0.743	0.089	3.74841e-42	T_cells	RASGEF1B			5.17314e-31	0.891736	1	0.59	2.58657e-27	Proliferative_cells	MT2A
2.44606e-167	0.656442	0.261	0.05	1.22303e-163	Myeloid_1	MT1G			5.08011e-140	0.891567	0.796	0.732	2.54006e-136	G3_C2	PRCD
1.02645e-45	0.656121	0.795	0.496	5.13227e-42	Progenitor_cells	CACNA2D1			4.17887e-15	0.891421	1	0.948	2.08943e-11	Proliferative_cells	ACTB
0.00278	0.655457	0.55	0.522	1	B_cells	HLA-DMA			0.000120671	0.891208	0.702	0.663	0.603355	Stromal_cells	CCDC102B
6.89956e-44	0.654953	0.4	0.016	3.44978e-40	Myeloid_2	FGR			3.93612e-17	0.889865	0.874	0.657	1.96806e-13	Immune_cells	APLP2
2.43638e-53	0.654609	0.874	0.301	1.21819e-49	T_cells	AC044849.1			4.73071e-10	0.887747	0.809	0.609	2.36535e-06	Stromal_cells	PSME1
1.48586e-05	0.654575	0.62	0.328	0.0742929	Endothelial_cells	INSR			8.27346e-16	0.887708	0.979	0.841	4.13673e-12	Stromal_cells	RPS13
1.22235e-74	0.65435	0.618	0.663	6.11175e-71	Stromal_cells	CCL2			5.90518e-16	0.887545	1	0.891	2.95259e-12	Proliferative_cells	SERF2
3.05858e-27	0.654289	0.873	0.698	1.52929e-23	Progenitor_cells	ZIC2			8.47183e-211	0.887248	0.996	0.89	4.23592e-207	G3_C2	IMPG2
0.000127455	0.65276	0.475	0.267	0.637275	Myeloid_2	SGK1			5.58762e-32	0.886906	1	0.32	2.79381e-28	Endothelial_cells	MSN
2.70092e-32	0.652602	0.664	0.336	1.35046e-28	Progenitor_cells	KIF5A			2.13482e-33	0.886859	0.865	0.547	1.06741e-29	Immune_cells	LAMP2
1.22527e-55	0.652566	0.869	0.551	6.12633e-52	Progenitor_cells	NRCAM			2.03439e-113	0.886637	0.829	0.562	1.0172e-109	G3_C1	PCDHGA6
1.46194e-129	0.652477	0.979	0.818	7.30971e-126	Metabolic_cells	TXNIP			2.32889e-21	0.885812	0.877	0.405	1.16445e-17	Proliferative_cells	MXD3
6.4278e-08	0.65239	0.583	0.035	0.00032139	B_cells	CD69			2.70061e-34	0.885315	0.766	0.372	1.35031e-30	Immune_cells	MAFB
1.94302e-14	0.651517	0.405	0.221	9.71508e-11	Myeloid_2	HK2			2.10872e-145	0.885037	0.785	0.681	1.05436e-141	G3_C2	PLEKHB1
4.16772e-52	0.649672	0.493	0.621	2.08386e-48	Stromal_cells	MEGF10			4.90916e-11	0.884801	0.745	0.531	2.45458e-07	Stromal_cells	ISG15
1.43493e-78	0.649291	0.828	0.449	7.17463e-75	Progenitor_cells	NMNAT2			1.59585e-40	0.884702	1	0.424	7.97927e-37	Proliferative_cells	ANXA1
5.90279e-198	0.648549	0.93	0.521	2.9514e-194	Myeloid_1	ICAM1			3.5062e-10	0.884529	0.894	0.774	1.7531e-06	Stromal_cells	TXN
8.21145e-118	0.648527	0.835	0.478	4.10572e-114	Myeloid_2	GLRX			2.31219e-12	0.884351	0.936	0.859	1.15609e-08	Stromal_cells	ATP5MC3
0.00739907	0.647938	0.48	0.034	1	Myeloid_2	LY86			1.01127e-07	0.883545	0.596	0.224	0.000505637	Stromal_cells	EFEMP2
2.92714e-261	0.646867	0.935	0.454	1.46357e-257	Myeloid_2	MFSD1			1.00589e-35	0.882906	0.856	0.568	5.02946e-32	Immune_cells	MFSD1
4.79116e-06	0.644879	0.54	0.284	0.0239558	Myeloid_1	OGFRL1			3.72756e-27	0.882744	0.955	0.875	1.86378e-23	Immune_cells	RPL21
7.57386e-10	0.644598	0.761	0.458	3.78693e-06	Endothelial_cells	HSPG2			7.84826e-24	0.882613	0.787	0.283	3.92413e-20	Stromal_cells	GGT5
5.3348e-64	0.64414	0.601	0.259	2.6674e-60	Proliferative_cells	KIF20B			2.44172e-149	0.881622	0.792	0.683	1.22086e-145	G3_C2	AC055733.2
1.25266e-36	0.644047	0.754	0.261	6.26328e-33	T_cells	AC025164.1			7.66733e-127	0.881504	0.752	0.663	3.83366e-123	G3_C2	LYPD2
3.75908e-10	0.64375	0.366	0.273	1.87954e-06	T_cells	ITGA4			1.97266e-76	0.881014	0.782	0.646	9.8633e-73	G3_C1	AC245060.5
2.24763e-17	0.643129	0.923	0.818	1.12381e-13	Myeloid_1	TXNIP			6.34798e-107	0.88054	0.945	0.74	3.17399e-103	G3_B1	TMEM233
5.72023e-59	0.64256	0.828	0.464	2.86011e-55	Progenitor_cells	GNG2			6.07204e-190	0.88047	0.99	0.825	3.03602e-186	G3_C2	CKB
1.82469e-55	0.642482	0.824	0.519	9.12343e-52	Progenitor_cells	GABRB3			1.02297e-21	0.880022	0.766	0.51	5.11485e-18	Immune_cells	GTF3A
1.07395e-186	0.641778	0.996	0.986	5.36974e-183	Myeloid_2	ACTB			1.7409e-17	0.879621	0.787	0.339	8.70451e-14	Stromal_cells	UBE2E2
1.61767e-18	0.641179	0.911	0.741	8.08837e-15	ncRNA	NR2F1-AS1			1.13843e-18	0.878362	1	0.67	5.69217e-15	Proliferative_cells	EIF3E
8.09537e-151	0.640705	0.69	0.091	4.04769e-147	Myeloid_2	APBB1IP			1.72112e-31	0.87795	0.95	0.194	8.60558e-28	Endothelial_cells	PHLDA2
2.962e-35	0.640529	0.93	0.665	1.481e-31	Progenitor_cells	TIMP3			6.72004e-10	0.877942	0.851	0.739	3.36002e-06	Stromal_cells	SRSF9
0	0.640108	0.974	0.055	0	Myeloid_2	CD86			1.41082e-22	0.876785	0.874	0.786	7.05411e-19	Immune_cells	RPS10
2.95983e-118	0.639535	0.598	0.136	1.47991e-114	Proliferative_cells	GTSE1			4.11874e-22	0.875574	0.685	0.44	2.05937e-18	Immune_cells	FGL2
1.39065e-52	0.638649	0.633	0.319	6.95327e-49	Myeloid_1	TNFRSF14			1.5484e-14	0.875193	0.85	0.409	7.74199e-11	Endothelial_cells	DUSP6
5.59536e-06	0.637837	0.583	0.328	0.0279768	Myeloid_1	CXCL3			1.40032e-58	0.87484	0.73	0.097	7.00162e-55	Immune_cells	ITGB2
1.52414e-17	0.637593	1	0.985	7.62072e-14	B_cells	MTRNR2L8			5.53223e-44	0.874716	0.95	0.133	2.76611e-40	Endothelial_cells	COL12A1
2.04117e-60	0.636772	0.91	0.592	1.02059e-56	Progenitor_cells	THSD7A			2.53091e-112	0.874476	0.903	0.659	1.26546e-108	G3_B1	JPT1
6.3152e-18	0.635148	0.846	0.9	3.1576e-14	T_cells	RPL4			5.00093e-18	0.874421	0.787	0.404	2.50047e-14	Stromal_cells	VSTM4
4.24449e-12	0.63478	0.385	0.373	2.12225e-08	B_cells	HLA-DMB			1.64496e-13	0.873851	0.925	0.652	8.2248e-10	Endothelial_cells	HTRA1
0	0.634097	0.89	0.083	0	Myeloid_1	STAB1			2.90225e-121	0.873655	0.898	0.693	1.45112e-117	G3_C1	MAGI1
2.56173e-06	0.633925	0.581	0.359	0.0128087	ncRNA	ZDBF2			1.73215e-45	0.873176	0.703	0.14	8.66073e-42	Immune_cells	SAMSN1
0	0.633512	0.992	0.038	0	Myeloid_2	MRC1			2.31504e-08	0.873038	0.83	0.595	0.000115752	Stromal_cells	PMEPA1
3.1228e-71	0.63211	0.746	0.333	1.5614e-67	Progenitor_cells	SNAP25			5.71506e-17	0.87256	0.541	0.086	2.85753e-13	Immune_cells	MS4A6A
0	0.631593	0.978	0.124	0	Myeloid_2	ADGRE2			8.28926e-29	0.871854	1	0.509	4.14463e-25	Proliferative_cells	CCNB1
5.70074e-21	0.630988	0.611	0.275	2.85037e-17	Progenitor_cells	MAP6			1.82473e-35	0.871013	1	0.91	9.12365e-32	Astrocytes	RPLP1
1.01438e-32	0.630787	0.989	0.976	5.0719e-29	T_cells	PTMA			6.6842e-18	0.870677	1	0.865	3.3421e-14	Proliferative_cells	RPL35
3.75067e-21	0.630575	0.28	0.372	1.87534e-17	T_cells	SPOCK2			1.07014e-22	0.870539	1	0.613	5.35072e-19	Proliferative_cells	DTYMK
1.85567e-44	0.629999	0.75	0.432	9.27833e-41	Progenitor_cells	SOGA3			3.79742e-30	0.869746	0.757	0.499	1.89871e-26	Immune_cells	LGALS9
4.57471e-06	0.629842	0.317	0.325	0.0228736	B_cells	ZFP36			9.41348e-141	0.869296	0.824	0.724	4.70674e-137	G3_C2	RP1
5.89251e-49	0.629009	0.27	0.218	2.94626e-45	ncRNA	LINC00472			7.23727e-16	0.869165	1	0.888	3.61864e-12	Stromal_cells	RPS24
0	0.628839	0.992	0.111	0	Myeloid_2	SLC16A10			2.13011e-30	0.868727	0.95	0.231	1.06505e-26	Endothelial_cells	EFNB2
1.00267e-80	0.628509	0.982	0.959	5.01337e-77	Myeloid_1	HLA-B			4.60487e-49	0.867648	0.95	0.164	2.30244e-45	Endothelial_cells	EMP1
1.30506e-160	0.62848	0.699	0.259	6.52532e-157	Proliferative_cells	CENPW			3.80271e-07	0.865112	0.638	0.453	0.00190136	Stromal_cells	PRKG1
5.87639e-45	0.627821	0.202	0.388	2.9382e-41	B_cells	TGFB1			7.60498e-137	0.86439	0.915	0.707	3.80249e-133	G3_C1	LINC00342
1.74362e-173	0.627541	0.799	0.273	8.71809e-170	Myeloid_2	RASSF2			1.0021e-24	0.864323	0.745	0.205	5.0105e-21	Stromal_cells	EMILIN1
0	0.627087	0.834	0.726	0	Astroependymal_cells	LEMD1			1.90931e-11	0.863893	1	0.84	9.54653e-08	Proliferative_cells	RPL23A
2.83494e-06	0.626843	0.443	0.157	0.0141747	Myeloid_1	IGSF6			1.34069e-21	0.86372	0.838	0.669	6.70343e-18	Immune_cells	PABPC1
0	0.625749	0.994	0.14	0	Myeloid_2	VMO1			2.05828e-177	0.86282	0.873	0.742	1.02914e-173	G3_C2	CNGB1
8.07363e-157	0.624996	0.743	0.327	4.03682e-153	Myeloid_1	SLC15A3			3.13312e-07	0.862592	0.574	0.227	0.00156656	Stromal_cells	PLS3
3.4944e-126	0.624972	0.752	0.301	1.7472e-122	Myeloid_2	AC253572.2			4.14564e-62	0.86255	0.757	0.149	2.07282e-58	Immune_cells	ALOX5AP
0	0.624748	0.97	0.017	0	Myeloid_2	NCF4			5.09828e-11	0.862502	0.957	0.812	2.54914e-07	Stromal_cells	RPL27A
2.94369e-28	0.624213	0.962	0.77	1.47184e-24	Myeloid_2	ID2			7.55584e-10	0.862157	0.723	0.519	3.77792e-06	Stromal_cells	PARVA
6.53582e-298	0.623129	0.997	0.555	3.26791e-294	Myeloid_2	MBD4			1.16365e-12	0.861566	0.55	0.149	5.81823e-09	Immune_cells	CD48
0	0.622757	0.998	0.989	0	Astroependymal_cells	MGP			8.475e-30	0.861412	0.82	0.601	4.2375e-26	Immune_cells	OSTF1
0	0.622726	0.848	0.022	0	Myeloid_2	KYNU			1.40307e-22	0.861249	0.95	0.508	7.01533e-19	Endothelial_cells	NRP2
2.21075e-10	0.62259	0.2	0.387	1.10538e-06	T_cells	HERC5			5.91857e-08	0.859324	0.809	0.699	0.000295928	Stromal_cells	PGLS
9.63493e-117	0.621876	0.258	0.048	4.81747e-113	Myeloid_1	APOC2			1.2571e-41	0.858024	1	0.375	6.2855e-38	Proliferative_cells	GMFG
3.99095e-13	0.621815	0.358	0.551	1.99547e-09	B_cells	PARP14			2.08553e-18	0.857954	0.723	0.177	1.04277e-14	Stromal_cells	ETS1
0	0.621178	0.779	0.619	0	Astroependymal_cells	PRLR			2.16946e-20	0.857811	0.802	0.655	1.08473e-16	Immune_cells	LDHB
0	0.620985	0.995	0.546	0	Myeloid_2	FUCA1			1.44767e-166	0.856233	0.841	0.735	7.23835e-163	G3_C2	MATK
2.5257e-49	0.620348	0.746	0.348	1.26285e-45	Progenitor_cells	NTM			1.09804e-23	0.855555	0.919	0.807	5.49021e-20	Immune_cells	ARPC5
0	0.619955	0.792	0.13	0	Myeloid_2	SLC7A7			5.04877e-14	0.85554	0.613	0.281	2.52439e-10	Immune_cells	HCST
3.41851e-81	0.619815	0.795	0.402	1.70926e-77	Progenitor_cells	CDH6			1.62525e-16	0.855522	0.975	0.563	8.12624e-13	Endothelial_cells	CRIP2
1.3583e-255	0.619107	0.981	0.46	6.79148e-252	Myeloid_2	MGAT4A			1.75073e-14	0.855381	0.957	0.868	8.75363e-11	Stromal_cells	RPL18A
1.03842e-15	0.61902	0.726	0.339	5.19209e-12	T_cells	TCF7			5.92914e-18	0.85521	0.919	0.861	2.96457e-14	Immune_cells	NDUFA1
2.83291e-39	0.618744	0.995	0.513	1.41645e-35	B_cells	MBP			9.27274e-16	0.854454	0.766	0.434	4.63637e-12	Stromal_cells	CDH11
1.19621e-40	0.617917	0.672	0.314	5.98104e-37	Progenitor_cells	UBE2QL1			3.90422e-14	0.853479	0.957	0.842	1.95211e-10	Stromal_cells	RPL23A
2.02188e-26	0.617744	0.742	0.458	1.01094e-22	Progenitor_cells	SRGAP1			3.54412e-26	0.853466	0.694	0.298	1.77206e-22	Immune_cells	MAF
0	0.616786	0.995	0.012	0	Myeloid_2	CD300LF			5.23247e-13	0.852958	1	0.876	2.61623e-09	Proliferative_cells	RPL21
0	0.615942	0.834	0.868	0	Stromal_cells	SOD3			1.40882e-33	0.852837	1	0.844	7.04409e-30	Astrocytes	RPS2
3.02e-29	0.614993	0.865	0.692	1.51e-25	Progenitor_cells	MEX3A			1.04723e-20	0.852764	1	0.614	5.23613e-17	Proliferative_cells	PPP1R14B
3.13556e-29	0.614662	0.811	0.476	1.56778e-25	Progenitor_cells	LINC00632			1.00496e-13	0.852314	0.979	0.895	5.0248e-10	Stromal_cells	RACK1
3.05114e-07	0.61404	0.444	0.288	0.00152557	Myeloid_1	BCAT1			5.60372e-29	0.851625	0.856	0.51	2.80186e-25	Immune_cells	QKI
1.57397e-211	0.613339	0.997	0.978	7.86986e-208	Proliferative_cells	HMGB1			1.69098e-42	0.851549	0.721	0.202	8.4549e-39	Immune_cells	MS4A7
8.63783e-94	0.613264	0.68	0.128	4.31892e-90	Progenitor_cells	SCN3B			2.67187e-34	0.851038	0.991	0.893	1.33593e-30	Immune_cells	RPL7A
4.30952e-06	0.612518	0.691	0.522	0.0215476	ncRNA	SLC25A37			1.36203e-06	0.850291	0.725	0.363	0.00681014	Endothelial_cells	MDK
8.13129e-32	0.611976	0.995	0.554	4.06565e-28	B_cells	SH3BP5			2.95705e-09	0.850096	0.851	0.738	1.47852e-05	Stromal_cells	GLRX5
0.00245794	0.61005	0.565	0.574	1	Myeloid_1	HLA-DQB1			7.84292e-171	0.850041	0.865	0.764	3.92146e-167	G3_C2	CCDC181
3.00969e-223	0.609635	0.814	0.302	1.50485e-219	Myeloid_1	TMEM176A			2.43705e-34	0.849591	0.925	0.234	1.21853e-30	Endothelial_cells	NID1
1.05626e-81	0.608922	0.551	0.676	5.2813e-78	Stromal_cells	DNAJC17			4.03848e-09	0.849563	0.85	0.535	2.01924e-05	Endothelial_cells	TPM4
1.00291e-107	0.607105	0.59	0.111	5.01455e-104	Proliferative_cells	KIF11			6.87547e-24	0.849001	0.946	0.862	3.43774e-20	Immune_cells	RPL30
1.41951e-134	0.607073	0.649	0.101	7.09756e-131	Myeloid_1	EMILIN2			4.11285e-12	0.848972	0.83	0.678	2.05642e-08	Stromal_cells	FXYD6
4.69109e-296	0.606699	0.911	0.432	2.34555e-292	ncRNA	SLC9A3-AS1			9.8141e-17	0.848482	1	0.872	4.90705e-13	Proliferative_cells	RPS8
7.64955e-218	0.606267	0.607	0.534	3.82477e-214	Stromal_cells	RGS2			2.49828e-11	0.848364	1	0.735	1.24914e-07	Endothelial_cells	TPM1
0	0.606132	0.697	0.567	0	Astroependymal_cells	FAM181B			5.29449e-21	0.847442	0.865	0.809	2.64725e-17	Immune_cells	HLA-C
6.16693e-36	0.605846	0.695	0.475	3.08346e-32	Proliferative_cells	HIST1H1D			3.13753e-28	0.846762	0.982	0.646	1.56876e-24	Proliferative_cells	NPC2
0	0.604607	0.985	0.248	0	Myeloid_2	LGALS9			8.64877e-26	0.84668	0.975	0.465	4.32439e-22	Endothelial_cells	TNFAIP8L1
4.22504e-06	0.604184	0.536	0.329	0.0211252	Myeloid_2	LINC-PINT			4.18816e-10	0.84649	1	0.812	2.09408e-06	Endothelial_cells	TCF4
0	0.60359	0.992	0.277	0	Myeloid_2	ATF5			3.90725e-25	0.845908	0.712	0.331	1.95362e-21	Immune_cells	SERPINB1
5.13574e-34	0.603213	0.401	0.118	2.56787e-30	Myeloid_2	IL1R2			1.41941e-138	0.845338	0.937	0.682	7.09705e-135	G3_B1	TUBB2A
1.36987e-12	0.603188	0.532	0.106	6.84936e-09	Myeloid_2	SERPINB9			2.48794e-121	0.845316	0.835	0.471	1.24397e-117	G3_B1	NNAT
6.48314e-142	0.601993	1	0.978	3.24157e-138	Proliferative_cells	LGALS1			2.68147e-18	0.844105	1	0.931	1.34073e-14	Stromal_cells	RPL41
3.32758e-68	0.601946	0.635	0.108	1.66379e-64	Progenitor_cells	SRRM4			4.88346e-13	0.843193	0.936	0.707	2.44173e-09	Stromal_cells	SNX3
5.95747e-28	0.601905	0.881	0.626	2.97874e-24	Progenitor_cells	KIF21A			1.13092e-172	0.842976	0.983	0.807	5.65461e-169	G3_C2	CLTB
0	0.601227	0.449	0.052	0	Myeloid_1	CCL18			1.95673e-06	0.84257	0.553	0.183	0.00978364	Stromal_cells	ABCC9
6.91496e-110	0.601038	0.85	0.649	3.45748e-106	Proliferative_cells	RAD21			4.80152e-76	0.841849	0.898	0.843	2.40076e-72	G3_C1	SLC12A2
5.01101e-74	0.600958	0.965	0.923	2.50551e-70	Metabolic_cells	COPRS			1.03193e-28	0.841603	1	0.644	5.15965e-25	Proliferative_cells	OSTC
0	0.600641	0.995	0.039	0	Myeloid_2	LRRC25			5.07565e-22	0.839927	1	0.712	2.53783e-18	Proliferative_cells	SLC25A5
1.76454e-82	0.600601	0.994	0.975	8.82269e-79	Metabolic_cells	TGFBI			9.05971e-17	0.839823	0.947	0.735	4.52985e-13	Proliferative_cells	DUT
0	0.600356	0.73	0.039	0	Myeloid_1	MS4A4A			3.39374e-23	0.839304	0.946	0.913	1.69687e-19	Immune_cells	RPS3
7.10239e-23	0.600324	0.639	0.286	3.5512e-19	Progenitor_cells	PCLO			3.29716e-10	0.839235	0.809	0.674	1.64858e-06	Stromal_cells	ITGB1BP1
3.3128e-127	0.599645	0.706	0.129	1.6564e-123	Myeloid_2	NR4A3			5.78949e-23	0.838545	0.919	0.729	2.89474e-19	Immune_cells	ATOX1
1.64367e-82	0.5993	0.628	0.435	8.21833e-79	Metabolic_cells	APLN			1.00747e-16	0.838378	0.95	0.48	5.03736e-13	Endothelial_cells	MMP2
1.17875e-74	0.599037	0.949	0.879	5.89374e-71	Metabolic_cells	FAM162A			1.09359e-111	0.837242	0.971	0.822	5.46796e-108	G3_B1	RND3
6.84303e-15	0.599016	0.538	0.078	3.42152e-11	Myeloid_1	OTOA			1.4259e-34	0.837195	0.975	0.208	7.12952e-31	Endothelial_cells	RGCC
2.70631e-66	0.598521	0.768	0.418	1.35316e-62	Myeloid_2	NFKB1			1.18877e-21	0.837154	0.83	0.368	5.94383e-18	Stromal_cells	PPIC
3.01879e-06	0.598298	0.616	0.455	0.015094	Myeloid_2	HIST1H1C			1.58579e-09	0.837015	0.66	0.308	7.92896e-06	Stromal_cells	MAF
2.79485e-30	0.597631	0.783	0.496	1.39742e-26	Progenitor_cells	TCEAL7			3.44352e-13	0.836876	0.901	0.829	1.72176e-09	Immune_cells	TMBIM6
0	0.597224	0.935	0.068	0	Myeloid_2	PRDM1			3.79355e-14	0.836515	1	0.768	1.89677e-10	Proliferative_cells	SLC25A6
1.69214e-20	0.596545	0.407	0.067	8.46068e-17	Myeloid_1	FCGR2B			1.48463e-13	0.836324	1	0.807	7.42314e-10	Proliferative_cells	RPLP2
0.00117121	0.596284	0.536	0.31	1	Myeloid_2	TLR4			5.27332e-26	0.836152	0.82	0.615	2.63666e-22	Immune_cells	CREG1
0	0.595993	0.986	0.35	0	Myeloid_2	SORL1			6.8933e-10	0.835486	1	0.833	3.44665e-06	Proliferative_cells	RPL39
9.30413e-153	0.595766	0.629	0.702	4.65207e-149	Stromal_cells	ANKH			1.19879e-48	0.834976	0.793	0.344	5.99396e-45	Immune_cells	NCF2
3.56246e-19	0.595721	0.955	0.862	1.78123e-15	Progenitor_cells	RTN4			8.32525e-10	0.834744	0.975	0.702	4.16262e-06	Endothelial_cells	RPS27L
2.01701e-151	0.595436	0.725	0.132	1.0085e-147	Progenitor_cells	MYT1L			9.74884e-166	0.834547	0.853	0.71	4.87442e-162	G3_C2	SEPTIN4
1.72088e-16	0.595244	0.693	0.432	8.60438e-13	Progenitor_cells	EZR			4.50664e-28	0.834532	0.676	0.328	2.25332e-24	Immune_cells	RUNX3
1.39764e-22	0.594769	0.93	0.821	6.98821e-19	Progenitor_cells	TXNIP			6.50435e-57	0.834262	0.784	0.211	3.25217e-53	Immune_cells	FBP1
6.97266e-17	0.59348	0.28	0.516	3.48633e-13	Stromal_cells	WIF1			9.71698e-10	0.834068	1	0.801	4.85849e-06	Endothelial_cells	CFL1
0	0.593186	0.945	0.055	0	Myeloid_2	GALNT6			1.5824e-28	0.833333	0.787	0.209	7.912e-25	Stromal_cells	GPRC5C
8.27851e-56	0.592942	0.765	0.42	4.13926e-52	ncRNA	SFXN5			6.9586e-19	0.83328	1	0.808	3.4793e-15	Proliferative_cells	ARPC5
0	0.59168	0.986	0.348	0	Myeloid_2	HLA-DMB			4.51015e-28	0.832348	0.667	0.228	2.25508e-24	Immune_cells	NCF4
2.02517e-91	0.591507	0.833	0.489	1.01258e-87	Myeloid_1	GYPC			1.11394e-27	0.830981	0.95	0.379	5.56972e-24	Endothelial_cells	TNFRSF4
2.16498e-15	0.591452	1	0.983	1.08249e-11	Endothelial_cells	SPARC			4.08466e-27	0.829921	0.937	0.871	2.04233e-23	Immune_cells	FAU
7.81842e-32	0.591023	0.663	0.043	3.90921e-28	T_cells	SAMSN1			6.4225e-62	0.829194	0.712	0.117	3.21125e-58	Immune_cells	JAML
7.84044e-60	0.591	0.512	0.636	3.92022e-56	Stromal_cells	CDH11			8.86558e-16	0.829127	1	0.881	4.43279e-12	Stromal_cells	RPL34
1.64927e-19	0.590994	0.676	0.388	8.24637e-16	Progenitor_cells	CD24			2.0569e-27	0.829072	0.991	0.873	1.02845e-23	Immune_cells	RPS3A
0	0.590841	0.991	0.356	0	Myeloid_2	LMO2			4.21546e-12	0.829068	0.83	0.602	2.10773e-08	Stromal_cells	PRDX4
7.56692e-05	0.590698	0.547	0.174	0.378346	Myeloid_2	INSIG1			3.42925e-21	0.827217	0.946	0.861	1.71462e-17	Immune_cells	ATP5MG
7.15217e-68	0.590669	0.384	0.019	3.57608e-64	Myeloid_2	MCEMP1			1.30869e-14	0.826869	0.723	0.333	6.54345e-11	Stromal_cells	CLDN11
6.5446e-229	0.590663	0.561	0.428	3.2723e-225	Astroependymal_cells	C1orf61			5.41391e-156	0.826228	0.897	0.645	2.70696e-152	G3_C2	SGK1
9.86038e-99	0.590165	0.994	0.947	4.93019e-95	Metabolic_cells	ENO1			1.52468e-29	0.82545	1	0.857	7.62341e-26	Astrocytes	RPL36
2.88188e-45	0.590127	0.557	0.171	1.44094e-41	Myeloid_1	ADAP2			7.57913e-26	0.825315	0.838	0.624	3.78956e-22	Immune_cells	VEGFB
3.27706e-26	0.589516	0.344	0.013	1.63853e-22	B_cells	TNFRSF13C			4.53936e-10	0.823497	0.872	0.788	2.26968e-06	Stromal_cells	RPS10
5.0604e-36	0.589288	0.358	0.055	2.5302e-32	Myeloid_1	GPR183			1.32965e-52	0.823307	0.722	0.539	6.64824e-49	G3_C1	TRPM3
0	0.589215	0.988	0.202	0	Myeloid_2	RASSF4			8.22237e-26	0.822877	1	0.554	4.11119e-22	Proliferative_cells	KPNA2
1.48646e-16	0.589133	0.961	0.603	7.43232e-13	Myeloid_2	MT2A			3.51249e-26	0.822443	0.925	0.314	1.75624e-22	Endothelial_cells	CAVIN3
3.11012e-30	0.586202	0.574	0.214	1.55506e-26	Myeloid_1	NCF2			2.25845e-15	0.821713	0.9	0.435	1.12923e-11	Endothelial_cells	DEPP1
1.29636e-70	0.586101	0.324	0.151	6.48181e-67	Myeloid_1	IL1RN			2.22854e-14	0.821321	0.979	0.836	1.11427e-10	Stromal_cells	EIF4A1
2.05105e-42	0.585433	0.952	0.673	1.02552e-38	Myeloid_1	ISG15			3.98337e-20	0.821185	0.745	0.211	1.99169e-16	Stromal_cells	FSTL1
1.00591e-09	0.585362	0.42	0.158	5.02955e-06	Myeloid_1	TNFRSF1B			6.47895e-18	0.820502	0.919	0.77	3.23947e-14	Immune_cells	TXN
6.08034e-102	0.585253	0.872	0.52	3.04017e-98	ncRNA	CRYBG3			1.13167e-22	0.820388	0.95	0.506	5.65835e-19	Endothelial_cells	VAMP5
8.90504e-67	0.585253	0.775	0.289	4.45252e-63	Progenitor_cells	SEMA6C			4.00311e-15	0.820362	0.83	0.614	2.00155e-11	Stromal_cells	TMEM141
5.18332e-133	0.584631	0.913	0.724	2.59166e-129	Proliferative_cells	PSIP1			6.24605e-15	0.820311	0.721	0.632	3.12302e-11	Immune_cells	GLRX
1.202e-08	0.583444	0.701	0.532	6.01e-05	Myeloid_2	MYH9			4.71404e-20	0.820297	0.86	0.388	2.35702e-16	Proliferative_cells	PCLAF
3.69501e-07	0.583296	0.785	0.671	0.00184751	Myeloid_1	LIMS1			9.98107e-34	0.820247	1	0.875	4.99054e-30	Astrocytes	RPS15A
1.01126e-15	0.582702	0.243	0.481	5.05632e-12	Stromal_cells	SFRP4			5.76559e-24	0.820209	0.658	0.303	2.8828e-20	Immune_cells	PLAUR
0.000683295	0.58266	0.454	0.575	1	B_cells	H1FX			8.20415e-121	0.820136	0.936	0.599	4.10208e-117	G3_B1	SOX11
0	0.582611	0.919	0.927	0	Stromal_cells	S100A13			2.85073e-21	0.819983	0.793	0.545	1.42537e-17	Immune_cells	RAB5IF
2.49396e-84	0.582452	0.898	0.358	1.24698e-80	Endothelial_cells	COL15A1			8.43437e-21	0.819493	0.86	0.244	4.21718e-17	Proliferative_cells	COL1A2
4.35549e-52	0.582037	0.823	0.345	2.17774e-48	T_cells	TTN			3.1831e-14	0.819467	0.787	0.589	1.59155e-10	Stromal_cells	C20orf27
3.88213e-18	0.580474	0.94	0.97	1.94106e-14	B_cells	H3F3B			2.06967e-19	0.818068	1	0.734	1.03483e-15	Proliferative_cells	TPM1
8.16579e-17	0.580069	0.676	0.497	4.08289e-13	Progenitor_cells	HOXB5			3.40753e-34	0.817704	0.982	0.449	1.70377e-30	Proliferative_cells	CTSZ
1.3009e-59	0.57744	0.825	0.681	6.50449e-56	Proliferative_cells	HIST1H4C			4.27911e-25	0.817296	1	0.595	2.13956e-21	Proliferative_cells	ANXA5
7.14763e-24	0.576183	0.898	0.733	3.57382e-20	Progenitor_cells	TCAF1			1.59168e-22	0.817093	0.937	0.833	7.95839e-19	Immune_cells	COX4I1
5.9374e-05	0.575807	0.424	0.236	0.29687	Endothelial_cells	PODXL			4.33644e-72	0.816954	0.793	0.163	2.16822e-68	Immune_cells	C3AR1
8.18166e-15	0.574736	0.252	0.281	4.09083e-11	B_cells	CD55			1.82384e-18	0.81624	0.975	0.55	9.1192e-15	Endothelial_cells	RBP1
5.67119e-26	0.574076	0.6	0.245	2.8356e-22	Myeloid_2	MYO1F			1.41853e-13	0.815904	0.568	0.209	7.09264e-10	Immune_cells	CD37
2.65396e-37	0.573949	0.549	0.106	1.32698e-33	Progenitor_cells	TAGLN3			1.65638e-147	0.815812	0.913	0.715	8.2819e-144	G3_C1	AC092683.1
6.96936e-13	0.57361	0.737	0.517	3.48468e-09	T_cells	CAMK4			4.51894e-14	0.815598	1	0.859	2.25947e-10	Proliferative_cells	RPS16
7.8425e-75	0.57348	0.783	0.397	3.92125e-71	Progenitor_cells	ADCYAP1			4.81656e-98	0.815357	0.936	0.759	2.40828e-94	G3_C1	CALD1
2.18935e-97	0.573262	0.32	0.382	1.09467e-93	Myeloid_2	PLBD1			9.01626e-27	0.814893	0.955	0.875	4.50813e-23	Immune_cells	RPS25
2.60267e-06	0.57302	1	0.986	0.0130134	T_cells	ACTB			7.21363e-10	0.81478	0.872	0.863	3.60681e-06	Stromal_cells	NDUFA1
8.2678e-244	0.572429	0.81	0.21	4.1339e-240	Myeloid_2	PRKCB			1.21225e-17	0.814735	0.784	0.64	6.06127e-14	Immune_cells	SERP1
1.09301e-22	0.572401	0.96	0.672	5.46503e-19	T_cells	CYBA			7.97494e-11	0.81383	0.766	0.585	3.98747e-07	Stromal_cells	APRT
2.04666e-31	0.571952	0.914	0.721	1.02333e-27	Progenitor_cells	RHOU			3.46487e-29	0.812746	0.787	0.204	1.73244e-25	Stromal_cells	SOD3
0	0.57195	0.723	0.493	0	Astroependymal_cells	GFAP			2.76113e-16	0.812697	1	0.831	1.38057e-12	Proliferative_cells	H2AFZ
1.18422e-34	0.571511	0.551	0.271	5.92108e-31	Proliferative_cells	ECT2			4.39381e-09	0.812529	0.75	0.258	2.1969e-05	Endothelial_cells	NTRK3
4.60029e-91	0.571054	0.617	0.176	2.30014e-87	Proliferative_cells	ATAD2			3.20837e-19	0.812402	0.723	0.223	1.60418e-15	Stromal_cells	HOPX
1.11698e-100	0.570968	0.921	0.596	5.58491e-97	Myeloid_1	NRP1			3.17095e-09	0.812359	0.809	0.692	1.58547e-05	Stromal_cells	NDUFA6
2.90842e-30	0.570942	0.628	0.008	1.45421e-26	B_cells	IGHM			5.31531e-26	0.812285	0.975	0.46	2.65766e-22	Endothelial_cells	NOTCH4
0	0.570866	0.904	0.022	0	Myeloid_2	CD300A			3.9045e-21	0.812233	0.99	0.861	1.95225e-17	Astrocytes	GAPDH
3.52041e-24	0.570827	0.861	0.689	1.7602e-20	Progenitor_cells	DBN1			1.17416e-13	0.811303	0.98	0.815	5.87082e-10	Astrocytes	DBI
3.59724e-71	0.570538	0.783	0.08	1.79862e-67	T_cells	RAC2			3.37312e-12	0.811245	0.787	0.579	1.68656e-08	Stromal_cells	ANGPT2
0	0.570214	0.728	0.466	0	Astroependymal_cells	CKB			4.20494e-184	0.810996	0.982	0.819	2.10247e-180	G3_C2	NDUFC2
7.51325e-11	0.569993	0.421	0.271	3.75663e-07	Myeloid_1	LSP1			6.07162e-14	0.810765	0.957	0.884	3.03581e-10	Stromal_cells	RPS7
1.91522e-18	0.569748	0.462	0.084	9.57608e-15	Proliferative_cells	NEK2			4.46625e-116	0.810664	0.877	0.46	2.23312e-112	G3_B1	PHLDA1
2.75059e-12	0.569733	0.897	0.525	1.3753e-08	T_cells	SNHG7			1.0513e-21	0.81039	0.975	0.554	5.2565e-18	Endothelial_cells	PRSS23
5.37839e-79	0.569582	0.72	0.795	2.68919e-75	Stromal_cells	RGS16			5.86895e-26	0.810361	0.787	0.285	2.93447e-22	Stromal_cells	MXRA8
9.30131e-13	0.569345	0.353	0.35	4.65065e-09	B_cells	SLC2A3			4.86794e-23	0.810328	0.766	0.297	2.43397e-19	Stromal_cells	LAMC3
1.7879e-33	0.568015	0.26	0.529	8.93949e-30	Stromal_cells	TGM2			3.48239e-05	0.809928	0.614	0.032	0.174119	Proliferative_cells	ASPM
3.37447e-15	0.567683	0.652	0.442	1.68723e-11	Progenitor_cells	GSE1			3.24382e-15	0.809676	0.925	0.586	1.62191e-11	Endothelial_cells	CTNNA1
6.33538e-13	0.56717	0.454	0.149	3.16769e-09	Proliferative_cells	HIST1H1B			3.09615e-10	0.808566	0.809	0.561	1.54808e-06	Stromal_cells	TMEM165
7.22398e-38	0.566879	0.706	0.529	3.61199e-34	Metabolic_cells	CKB			0.000227522	0.808175	0.617	0.52	1	Stromal_cells	SSRP1
0	0.56604	0.987	0.043	0	Myeloid_2	FCGR2B			3.72179e-16	0.807419	0.865	0.8	1.8609e-12	Immune_cells	TMEM14C
3.43877e-96	0.565266	0.96	0.447	1.71939e-92	T_cells	MAN1C1			1.18063e-14	0.807356	0.9	0.42	5.90315e-11	Endothelial_cells	AKAP13
1.69273e-303	0.564857	0.722	0.018	8.46367e-300	Myeloid_2	LILRB4			8.83326e-82	0.806907	0.892	0.823	4.41663e-78	G3_C1	CACNA2D1
2.0617e-86	0.564739	0.544	0.666	1.03085e-82	Stromal_cells	EMILIN1			1.97875e-34	0.806328	1	0.342	9.89377e-31	Endothelial_cells	ADA
8.92387e-29	0.564548	0.984	0.89	4.46193e-25	Progenitor_cells	PBX1			6.21317e-25	0.80632	0.723	0.194	3.10659e-21	Stromal_cells	TNS1
0.000477054	0.563849	0.982	0.941	1	B_cells	HLA-C			4.5101e-12	0.805635	0.766	0.583	2.25505e-08	Stromal_cells	GUCY1A2
3.34222e-276	0.563626	0.754	0.203	1.67111e-272	Proliferative_cells	LMNB1			2.64183e-222	0.805412	1	0.945	1.32091e-218	G3_C2	MAP1B
5.21122e-47	0.563563	0.926	0.384	2.60561e-43	T_cells	CNN2			7.26018e-32	0.80496	1	0.395	3.63009e-28	Endothelial_cells	LOX
5.37073e-171	0.56236	0.898	0.504	2.68536e-167	ncRNA	ITPR1			1.3164e-11	0.804937	0.766	0.601	6.58199e-08	Stromal_cells	RSU1
0	0.561271	0.989	0.225	0	Myeloid_2	NPC1			4.96375e-12	0.804288	1	0.901	2.48187e-08	Proliferative_cells	RPL10
0	0.561149	0.996	0.069	0	Myeloid_2	SLAMF8			1.84852e-186	0.803591	0.938	0.779	9.24261e-183	G3_C2	ABHD14A
5.58246e-23	0.560795	0.75	0.5	2.79123e-19	Progenitor_cells	CBX4			2.52671e-36	0.803209	1	0.9	1.26335e-32	Astrocytes	RPL10
4.93938e-16	0.560008	0.427	0.413	2.46969e-12	Myeloid_1	DUSP6			8.10335e-10	0.802683	1	0.811	4.05167e-06	Endothelial_cells	CSTB
6.2633e-28	0.559253	0.701	0.404	3.13165e-24	Progenitor_cells	FILIP1L			1.54027e-24	0.802668	0.95	0.382	7.70135e-21	Endothelial_cells	CAV1
2.63884e-89	0.559164	0.33	0.349	1.31942e-85	Myeloid_2	CASP1			5.16419e-09	0.801634	0.825	0.463	2.5821e-05	Endothelial_cells	YES1
7.07515e-136	0.558774	0.934	0.638	3.53757e-132	ncRNA	TMEM63A			1.65749e-16	0.801461	0.631	0.358	8.28747e-13	Immune_cells	CYP1B1
0	0.558587	0.253	0.004	0	Myeloid_2	RETN			3.56559e-48	0.801431	0.99	0.538	1.78279e-44	Astrocytes	TIMP1
7.18972e-07	0.558041	0.426	0.14	0.00359486	Myeloid_1	RGS10			2.25588e-166	0.800865	0.925	0.692	1.12794e-162	G3_C2	ENO2
0	0.557947	0.991	0.4	0	Myeloid_2	ST3GAL1			7.27717e-11	0.800865	0.8	0.341	3.63858e-07	Endothelial_cells	ETS2
1.76253e-94	0.55708	0.837	0.389	8.81265e-91	Myeloid_2	IL1R1			1.98125e-19	0.800655	0.99	0.887	9.90625e-16	Astrocytes	ATP5F1E
6.85977e-30	0.556261	0.299	0.242	3.42989e-26	ncRNA	PDE10A			0.000132091	0.800413	0.872	0.766	0.660455	Stromal_cells	RPL31
1.31987e-20	0.555562	0.45	0.088	6.59934e-17	Myeloid_1	FERMT3			5.90205e-24	0.799355	0.965	0.593	2.95103e-20	Proliferative_cells	CCDC34
6.71741e-16	0.555107	0.965	0.669	3.35871e-12	Endothelial_cells	SPARCL1			1.59658e-23	0.798882	0.964	0.866	7.98288e-20	Immune_cells	RNASEK
0.00011337	0.554922	0.552	0.14	0.56685	Myeloid_2	ETS2			1.97855e-126	0.798069	0.956	0.764	9.89277e-123	G3_B1	ENC1
4.74772e-89	0.554835	0.582	0.038	2.37386e-85	Progenitor_cells	ATCAY			9.18193e-29	0.795713	0.982	0.879	4.59096e-25	Immune_cells	RPL34
3.94699e-11	0.553592	0.508	0.595	1.97349e-07	ncRNA	FBXO22			4.90809e-08	0.795617	0.975	0.813	0.000245405	Endothelial_cells	POMP
1.52749e-94	0.553516	0.809	0.442	7.63745e-91	ncRNA	AL137139.2			1.51868e-20	0.795426	0.901	0.806	7.5934e-17	Immune_cells	RPS20
5.39436e-19	0.553448	0.537	0.01	2.69718e-15	T_cells	ITK			8.28807e-28	0.795173	1	0.682	4.14404e-24	Proliferative_cells	GNG10
1.67891e-45	0.553329	0.275	0.057	8.39455e-42	B_cells	CYTIP			4.02745e-29	0.794467	0.712	0.377	2.01372e-25	Immune_cells	FERMT3
2.41649e-144	0.552897	0.338	0.036	1.20824e-140	Myeloid_2	FPR1			0.000121385	0.794446	0.596	0.48	0.606926	Stromal_cells	LAMA4
5.60492e-42	0.552637	0.59	0.358	2.80246e-38	Proliferative_cells	SGO2			5.75097e-14	0.79354	0.649	0.5	2.87548e-10	Immune_cells	POLD4
0	0.552594	0.988	0.034	0	Myeloid_2	C1QB			4.03811e-11	0.793472	0.681	0.386	2.01906e-07	Stromal_cells	RGS16
2.73523e-122	0.552438	0.931	0.199	1.36761e-118	T_cells	LRRC8C			3.89267e-16	0.793104	0.979	0.906	1.94633e-12	Stromal_cells	FTH1
0	0.552058	0.996	0.026	0	Myeloid_2	SLCO2B1			3.22106e-22	0.792692	0.975	0.55	1.61053e-18	Endothelial_cells	NES
1.42931e-47	0.551141	0.989	0.984	7.14655e-44	Myeloid_1	PSAP			2.71069e-26	0.792656	0.982	0.87	1.35534e-22	Immune_cells	RPS8
8.27427e-37	0.550589	0.92	0.413	4.13714e-33	T_cells	CYFIP2			1.67887e-12	0.792569	0.936	0.886	8.39437e-09	Stromal_cells	PPIA
0	0.548931	0.986	0.06	0	Myeloid_2	OTOA			1.49796e-10	0.792403	0.975	0.637	7.4898e-07	Endothelial_cells	CD59
6.22834e-48	0.548757	0.999	0.65	3.11417e-44	Myeloid_2	DEK			4.42057e-10	0.792234	0.809	0.651	2.21028e-06	Stromal_cells	REEP3
1.19871e-48	0.548601	0.676	0.155	5.99353e-45	Progenitor_cells	NCAN			2.04835e-19	0.791992	0.811	0.589	1.02418e-15	Immune_cells	FAM49B
0	0.547962	0.989	0.895	0	Astroependymal_cells	GPM6B			2.57824e-84	0.791307	0.845	0.655	1.28912e-80	G3_C1	CCDC144A
9.82613e-20	0.547829	0.742	0.472	4.91306e-16	Progenitor_cells	ODC1			7.97178e-173	0.791298	0.91	0.782	3.98589e-169	G3_C2	SAMD11
2.37751e-27	0.547642	0.951	0.792	1.18876e-23	Progenitor_cells	ZEB1			9.50629e-09	0.791281	0.83	0.654	4.75315e-05	Stromal_cells	ARF4
2.41777e-08	0.547611	0.651	0.328	0.000120888	B_cells	CD83			5.32142e-22	0.790947	0.892	0.703	2.66071e-18	Immune_cells	SNX3
8.16725e-39	0.547183	0.82	0.54	4.08362e-35	Progenitor_cells	CTXN1			1.00257e-141	0.790601	0.885	0.777	5.01284e-138	G3_C2	TMEM158
4.5186e-41	0.547101	0.807	0.397	2.2593e-37	Progenitor_cells	FAM107B			7.40261e-32	0.790059	1	0.865	3.7013e-28	Astrocytes	RPL18A
1.10581e-74	0.547091	0.84	0.495	5.52903e-71	Progenitor_cells	ROBO2			0.003312	0.789866	0.553	0.517	1	Stromal_cells	INAFM1
0	0.546954	0.994	0.075	0	Myeloid_2	OTULINL			2.55614e-215	0.789225	1	0.97	1.27807e-211	G3_C2	PTMS
2.41012e-81	0.546385	0.844	0.473	1.20506e-77	Progenitor_cells	CRADD			3.46398e-48	0.789078	1	0.317	1.73199e-44	Proliferative_cells	PLAAT4
1.28988e-190	0.546323	0.937	0.064	6.44941e-187	T_cells	ARHGAP45			1.40848e-14	0.789054	0.9	0.376	7.04238e-11	Endothelial_cells	EIF4EBP1
3.79054e-71	0.546312	0.848	0.506	1.89527e-67	Progenitor_cells	FAM155A			8.6947e-13	0.789043	0.723	0.411	4.34735e-09	Stromal_cells	PLTP
5.68014e-27	0.545297	0.365	0.258	2.84007e-23	Myeloid_1	SNHG12			5.91074e-43	0.788467	0.95	0.204	2.95537e-39	Endothelial_cells	GJA4
6.60417e-94	0.545282	0.609	0.07	3.30209e-90	Myeloid_1	SLA			1.83397e-36	0.788328	0.982	0.313	9.16987e-33	Proliferative_cells	FCGRT
2.42436e-08	0.54504	0.534	0.161	0.000121218	Myeloid_2	CASP4			1.20217e-17	0.787786	1	0.86	6.01084e-14	Stromal_cells	RPL36
6.69456e-30	0.544243	0.711	0.16	3.34728e-26	B_cells	CD37			3.63175e-13	0.787425	0.638	0.218	1.81587e-09	Stromal_cells	HEYL
0.000115288	0.544027	0.931	0.871	0.576438	B_cells	HNRNPA1			1.1177e-13	0.787083	0.766	0.507	5.5885e-10	Stromal_cells	YBX3
0	0.544027	0.787	0.04	0	Myeloid_2	DOCK2			1.9323e-22	0.786408	0.937	0.864	9.66149e-19	Immune_cells	RPS11
1.28554e-46	0.543901	0.969	0.89	6.42768e-43	Myeloid_1	SQSTM1			6.49461e-13	0.78562	0.925	0.557	3.24731e-09	Endothelial_cells	FLNA
1.93386e-09	0.542658	1	0.813	9.66928e-06	B_cells	PMEPA1			2.66767e-31	0.785316	1	0.653	1.33384e-27	Proliferative_cells	CKLF
6.05966e-211	0.541095	0.791	0.124	3.02983e-207	Myeloid_2	DUSP2			4.37398e-06	0.784823	0.787	0.891	0.0218699	Stromal_cells	ITM2B
3.6439e-45	0.540908	1	0.994	1.82195e-41	T_cells	RPS19			6.12999e-13	0.784531	0.979	0.877	3.065e-09	Stromal_cells	RPS25
7.2499e-59	0.540017	0.729	0.524	3.62495e-55	Metabolic_cells	ENO2			4.75581e-14	0.78447	0.787	0.405	2.3779e-10	Stromal_cells	RRBP1
3.67693e-76	0.539865	0.92	0.342	1.83846e-72	T_cells	FAM241A			1.5971e-11	0.78383	0.883	0.889	7.9855e-08	Immune_cells	ITM2B
1.45596e-146	0.539774	0.897	0.525	7.27979e-143	Myeloid_1	SLC43A2			1.41353e-07	0.783651	0.713	0.51	0.000706763	Astrocytes	IGFBP2
1.40899e-11	0.539364	0.718	0.406	7.04493e-08	Endothelial_cells	ABLIM1			1.07544e-28	0.783485	0.745	0.206	5.37719e-25	Stromal_cells	ATP1A2
1.16758e-05	0.53935	0.439	0.237	0.0583792	Myeloid_2	PIM3			2.04814e-16	0.782613	1	0.886	1.02407e-12	Stromal_cells	RPL11
2.97052e-26	0.538998	0.289	0.34	1.48526e-22	B_cells	PHACTR1			2.06686e-05	0.782329	0.596	0.444	0.103343	Stromal_cells	FJX1
1.96115e-120	0.538629	0.933	0.847	9.80575e-117	Proliferative_cells	TUBB			8.68011e-08	0.781646	0.617	0.327	0.000434005	Stromal_cells	CDC42EP5
1.01983e-22	0.537577	0.387	0.096	5.09913e-19	Myeloid_2	GPAT3			8.45248e-18	0.780909	0.723	0.302	4.22624e-14	Stromal_cells	PAWR
1.39743e-23	0.537149	0.648	0.312	6.98713e-20	Progenitor_cells	HIST3H2A			1.41801e-37	0.780623	0.982	0.463	7.09007e-34	Proliferative_cells	THY1
6.32956e-48	0.537091	1	0.993	3.16478e-44	T_cells	EEF1A1			1.17397e-12	0.780564	0.787	0.478	5.86987e-09	Stromal_cells	VKORC1
1.0544e-28	0.536813	0.75	0.459	5.27201e-25	Progenitor_cells	RPS6KA5			2.04701e-25	0.780239	0.95	0.296	1.02351e-21	Endothelial_cells	BCAT1
0	0.536809	0.638	0.369	0	Astroependymal_cells	AQP4			6.48557e-19	0.779713	0.99	0.724	3.24279e-15	Astrocytes	CST3
4.03235e-13	0.536267	0.684	0.467	2.01618e-09	Progenitor_cells	PPP1R1A			7.08113e-09	0.779464	0.95	0.635	3.54057e-05	Endothelial_cells	PDIA6
1.18897e-149	0.536077	0.826	0.295	5.94485e-146	Myeloid_2	SERPINE1			5.17374e-168	0.779243	0.947	0.798	2.58687e-164	G3_C2	MAP1LC3B
1.79686e-49	0.535957	0.206	0.3	8.98428e-46	B_cells	MIS18BP1			2.83229e-23	0.77841	0.793	0.578	1.41615e-19	Immune_cells	TLN1
5.59381e-25	0.535795	0.416	0.471	2.79691e-21	Myeloid_1	SERPINB1			1.97238e-156	0.778081	1	0.908	9.8619e-153	G3_B1	EEF1A1
9.96635e-15	0.535586	0.331	0.407	4.98318e-11	T_cells	BAZ1A			4.50347e-38	0.777475	1	0.516	2.25173e-34	Proliferative_cells	UACA
2.02646e-270	0.535324	0.937	0.05	1.01323e-266	T_cells	MX2			3.57061e-09	0.777346	0.925	0.76	1.7853e-05	Endothelial_cells	HSP90B1
4.34262e-11	0.535222	0.578	0.354	2.17131e-07	Progenitor_cells	KIF1A			4.09094e-11	0.776474	0.95	0.605	2.04547e-07	Endothelial_cells	IVNS1ABP
3.32364e-22	0.534921	0.934	0.85	1.66182e-18	Progenitor_cells	TUBB			1.08051e-95	0.776107	0.953	0.831	5.40254e-92	G3_C1	LINC00599
1.17172e-16	0.534832	0.426	0.056	5.8586e-13	Myeloid_1	RNASE1			8.42696e-88	0.775697	0.975	0.071	4.21348e-84	Endothelial_cells	CLEC14A
2.09282e-76	0.534773	0.304	0.311	1.04641e-72	Myeloid_2	KLF2			1.51879e-52	0.775529	0.744	0.661	7.59397e-49	G3_C1	SRGAP3
9.99319e-17	0.534714	0.914	0.856	4.9966e-13	Progenitor_cells	DPYSL3			1.09579e-18	0.775035	0.964	0.833	5.47895e-15	Immune_cells	EIF4A1
2.10958e-120	0.534124	0.655	0.271	1.05479e-116	Proliferative_cells	HELLS			6.51476e-09	0.775009	0.8	0.458	3.25738e-05	Endothelial_cells	IQGAP1
0	0.533777	0.834	0.291	0	Myeloid_1	CCR1			3.34547e-31	0.77494	0.982	0.857	1.67274e-27	Immune_cells	RPL36
1.64144e-08	0.533669	0.32	0.315	8.20719e-05	T_cells	TSPYL2			5.88766e-143	0.77489	0.881	0.765	2.94383e-139	G3_C2	ISOC1
2.80956e-26	0.533534	0.329	0.626	1.40478e-22	Stromal_cells	ACTA2			6.11681e-14	0.774391	0.83	0.51	3.05841e-10	Stromal_cells	NCK2
8.56975e-101	0.53319	0.787	0.311	4.28488e-97	Progenitor_cells	SNCB			1.66463e-16	0.774315	1	0.915	8.32315e-13	Stromal_cells	RPS28
8.0454e-11	0.532822	0.426	0.261	4.0227e-07	Myeloid_1	EVI2A			4.17639e-25	0.773931	0.829	0.64	2.08819e-21	Immune_cells	CFD
0	0.532757	0.997	0.298	0	Myeloid_2	HPCAL1			6.54095e-17	0.773499	0.825	0.424	3.27048e-13	Proliferative_cells	ATAD2
1.16444e-42	0.532653	0.65	0.448	5.82222e-39	Proliferative_cells	CKAP2			1.08971e-12	0.773095	0.979	0.903	5.44853e-09	Stromal_cells	RPS21
1.22939e-14	0.532593	0.452	0.048	6.14695e-11	Myeloid_2	GPR84			8.10505e-11	0.772509	1	0.85	4.05252e-07	Proliferative_cells	RPL19
4.15773e-19	0.532442	0.762	0.557	2.07886e-15	ncRNA	PIEZO2			5.79691e-11	0.772371	0.809	0.49	2.89845e-07	Stromal_cells	ARHGAP29
1.48189e-16	0.532386	0.415	0.297	7.40943e-13	Myeloid_1	RILPL2			7.37556e-14	0.771554	1	0.895	3.68778e-10	Stromal_cells	RPL7A
1.51179e-262	0.532308	0.999	0.975	7.55893e-259	Proliferative_cells	PTMA			1.30581e-10	0.77151	1	0.855	6.52907e-07	Proliferative_cells	CD63
6.78849e-09	0.532184	1	0.547	3.39424e-05	B_cells	IRS2			4.97002e-10	0.771223	1	0.746	2.48501e-06	Endothelial_cells	PPIB
8.36675e-20	0.531488	0.899	0.377	4.18337e-16	B_cells	HMGA1			6.97623e-33	0.770459	1	0.884	3.48812e-29	Astrocytes	RPS18
2.85102e-99	0.531108	0.842	0.622	1.42551e-95	Proliferative_cells	LSM5			1.96077e-29	0.770447	1	0.874	9.80386e-26	Astrocytes	RPL12
0.000519711	0.530983	0.616	0.467	1	Myeloid_1	PTPRE			3.19233e-12	0.770358	1	0.862	1.59617e-08	Proliferative_cells	ATP5MG
1.26012e-06	0.530647	0.635	0.342	0.00630061	Endothelial_cells	ETS1			4.40545e-39	0.77023	0.982	0.401	2.20273e-35	Proliferative_cells	MMP9
5.57727e-25	0.530487	0.28	0.235	2.78863e-21	B_cells	NR4A2			1.08228e-06	0.769628	0.787	0.674	0.0054114	Stromal_cells	EIF3E
2.59333e-11	0.529914	0.723	0.586	1.29667e-07	Myeloid_1	NRP2			4.97006e-44	0.768324	0.676	0.096	2.48503e-40	Immune_cells	LY86
0.000497627	0.52962	0.422	0.163	1	Progenitor_cells	CNTN2			6.79783e-15	0.768248	0.775	0.698	3.39892e-11	Immune_cells	PGLS
3.4355e-26	0.529393	0.381	0.156	1.71775e-22	Myeloid_1	CD37			0.00151338	0.767148	0.532	0.393	1	Stromal_cells	FOS
5.51976e-46	0.52926	0.695	0.528	2.75988e-42	Metabolic_cells	LOX			1.81899e-22	0.766844	0.775	0.561	9.09493e-19	Immune_cells	SDHD
2.55895e-85	0.529209	0.746	0.247	1.27948e-81	Progenitor_cells	FUT9			2.4396e-05	0.765823	0.386	0.545	0.12198	Proliferative_cells	CYB5D2
4.22987e-09	0.528953	0.549	0.298	2.11493e-05	Progenitor_cells	DNER			7.04591e-62	0.765795	0.793	0.247	3.52295e-58	Immune_cells	SLC7A7
2.39756e-11	0.528556	0.829	0.514	1.19878e-07	T_cells	ITPR1			1.29549e-84	0.765009	0.822	0.558	6.47744e-81	G3_C1	PLXNA2
1.42813e-118	0.528492	0.908	0.734	7.14066e-115	Proliferative_cells	H2AFV			7.88697e-11	0.764643	0.915	0.806	3.94348e-07	Stromal_cells	EEF1B2
6.91707e-62	0.528418	0.869	0.585	3.45853e-58	Progenitor_cells	PTPRO			3.36493e-14	0.764622	1	0.79	1.68246e-10	Proliferative_cells	EEF1G
1.12743e-37	0.527692	0.619	0.187	5.63717e-34	Progenitor_cells	VASH2			8.72582e-12	0.764272	0.975	0.596	4.36291e-08	Endothelial_cells	CAST
8.77229e-192	0.527326	0.824	0.354	4.38614e-188	Myeloid_2	DRAM1			6.77375e-07	0.764231	0.787	0.812	0.00338687	Stromal_cells	ARPC5
0	0.527318	0.978	0.135	0	Myeloid_2	DOCK8			1.3074e-185	0.764125	0.998	0.917	6.53699e-182	G3_C2	SELENOW
5.09685e-12	0.52626	0.448	0.401	2.54842e-08	Myeloid_2	ITGA5			2.48599e-175	0.764059	0.993	0.838	1.243e-171	G3_C2	TMA7
5.50775e-33	0.525895	0.364	0.2	2.75388e-29	Myeloid_1	MT1X			3.07094e-23	0.763841	0.85	0.192	1.53547e-19	Endothelial_cells	KCNE3
0	0.525713	0.837	0.667	0	Astroependymal_cells	GABBR2			1.68266e-17	0.763788	0.829	0.629	8.41332e-14	Immune_cells	SNHG5
2.12141e-40	0.525348	0.619	0.238	1.06071e-36	Progenitor_cells	PTPRN			4.67031e-132	0.76367	0.887	0.73	2.33515e-128	G3_C2	TMEM176A
1.34434e-53	0.525076	0.36	0.035	6.72169e-50	Myeloid_1	SAMSN1			1.75338e-14	0.763381	0.95	0.619	8.76689e-11	Endothelial_cells	CREM
1.36803e-28	0.524603	0.752	0.259	6.84016e-25	B_cells	CALHM6			1.19585e-117	0.763245	0.727	0.632	5.97925e-114	G3_C2	GNGT2
2.68381e-11	0.524326	0.899	0.9	1.3419e-07	B_cells	RPL4			7.95653e-108	0.762878	0.995	0.905	3.97826e-104	G3_B1	PRDX1
8.77924e-12	0.524201	0.399	0.047	4.38962e-08	Myeloid_1	RNF144B			5.45734e-26	0.762546	1	0.455	2.72867e-22	Endothelial_cells	MEF2C
5.35523e-37	0.52298	0.714	0.596	2.67761e-33	Metabolic_cells	SLC5A3			8.07408e-24	0.762131	0.825	0.058	4.03704e-20	Endothelial_cells	APLN
0	0.522493	0.816	0.857	0	Stromal_cells	UNC5B			9.06266e-29	0.761405	0.99	0.885	4.53133e-25	Astrocytes	RPS19
1.10097e-112	0.522342	0.949	0.251	5.50484e-109	T_cells	CENPK			4.97669e-13	0.761129	0.936	0.868	2.48835e-09	Stromal_cells	RPL29
4.99971e-68	0.521671	0.341	0.045	2.49985e-64	Myeloid_1	HAVCR2			2.98319e-65	0.76056	0.746	0.542	1.49159e-61	G3_C1	PCSK7
8.43536e-58	0.520788	0.66	0.233	4.21768e-54	Progenitor_cells	ANK3			3.26628e-15	0.759946	1	0.8	1.63314e-11	Proliferative_cells	CFL1
9.16419e-62	0.520399	0.944	0.882	4.58209e-58	Metabolic_cells	PPFIBP1			5.27784e-55	0.75962	0.721	0.168	2.63892e-51	Immune_cells	MPEG1
6.24691e-35	0.520227	0.356	0.048	3.12346e-31	Myeloid_1	OLR1			5.81234e-12	0.759452	0.957	0.841	2.90617e-08	Stromal_cells	RPS5
0	0.520019	0.981	0.415	0	Myeloid_2	TGFBR2			2.39943e-16	0.758325	0.766	0.39	1.19971e-12	Stromal_cells	SLC29A1
6.35989e-19	0.519872	0.959	0.866	3.17994e-15	Progenitor_cells	LINC00461			1.93232e-07	0.75534	1	0.949	0.000966159	Endothelial_cells	ACTB
1.62828e-13	0.519714	0.414	0.231	8.14142e-10	Myeloid_1	FXYD5			5.18853e-60	0.754694	0.779	0.594	2.59427e-56	G3_C1	MPP4
1.37687e-06	0.519662	0.446	0.273	0.00688433	Myeloid_1	LUCAT1			6.95028e-91	0.753261	0.95	0.069	3.47514e-87	Endothelial_cells	PCDH12
0	0.519438	0.831	0.213	0	Myeloid_2	LY96			9.89858e-32	0.75269	1	0.374	4.94929e-28	Endothelial_cells	UTRN
0	0.518518	0.769	0.801	0	Stromal_cells	COL5A2			2.61925e-26	0.752612	1	0.878	1.30963e-22	Astrocytes	RPS9
6.81789e-16	0.518511	0.742	0.55	3.40894e-12	Progenitor_cells	IRX2			5.87116e-24	0.752494	0.937	0.865	2.93558e-20	Immune_cells	RPL27
1.16591e-104	0.518419	0.622	0.018	5.82953e-101	Myeloid_2	CCDC69			3.8439e-74	0.751958	0.923	0.768	1.92195e-70	G3_C1	ERBB4
2.62096e-35	0.518349	0.834	0.788	1.31048e-31	Myeloid_1	BTG1			8.19594e-16	0.751658	0.649	0.418	4.09797e-12	Immune_cells	FXYD5
8.8843e-30	0.518216	1	0.951	4.44215e-26	B_cells	PTN			1.34579e-12	0.751627	1	0.909	6.72895e-09	Proliferative_cells	RPL28
0	0.518133	0.979	0.232	0	Myeloid_2	TNFSF13B			2.12112e-31	0.751559	1	0.874	1.06056e-27	Astrocytes	RPL26
7.90982e-22	0.517679	0.807	0.576	3.95491e-18	Progenitor_cells	NSG1			7.82948e-149	0.751374	0.997	0.9	3.91474e-145	G3_B1	MYL6
5.94081e-09	0.517022	0.456	0.022	2.9704e-05	Myeloid_2	AQP9			2.62052e-24	0.751217	1	0.535	1.31026e-20	Endothelial_cells	LMO2
0	0.517018	0.989	0.018	0	Myeloid_2	MSR1			1.88663e-13	0.750996	0.83	0.513	9.43314e-10	Stromal_cells	WASF2
4.39984e-22	0.516029	0.278	0.402	2.19992e-18	Stromal_cells	C11orf96			3.78016e-19	0.750499	0.787	0.422	1.89008e-15	Stromal_cells	RFTN1
0	0.515479	0.951	0.026	0	Myeloid_2	GPR65			5.12997e-22	0.750295	0.685	0.315	2.56499e-18	Immune_cells	MSN
0	0.515462	0.743	0.043	0	Myeloid_1	LILRB1			6.08657e-06	0.750171	0.73	0.71	0.0304329	Immune_cells	GLO1
5.4007e-71	0.515457	0.7	0.525	2.70035e-67	Metabolic_cells	NOL3			3.40703e-14	0.750163	1	0.877	1.70351e-10	Stromal_cells	RPL26
4.27109e-271	0.515416	0.931	0.062	2.13555e-267	T_cells	CST7			1.50482e-130	0.74811	0.996	0.877	7.52412e-127	G3_B1	RPS23
2.03947e-102	0.515329	0.96	0.218	1.01974e-98	T_cells	HIST1H2BN			9.90972e-13	0.747357	0.638	0.183	4.95486e-09	Stromal_cells	KCNJ8
3.42622e-37	0.514564	0.929	0.505	1.71311e-33	Endothelial_cells	PXDN			1.58191e-10	0.747352	1	0.796	7.90953e-07	Endothelial_cells	TMEM50A
1.32183e-14	0.514347	0.873	0.743	6.60915e-11	Progenitor_cells	SEPTIN11			7.07779e-09	0.747271	0.809	0.702	3.53889e-05	Stromal_cells	RBIS
0	0.513478	0.939	0.055	0	Myeloid_2	GPRIN3			2.59608e-30	0.747226	0.99	0.861	1.29804e-26	Astrocytes	RPL30
3.26116e-237	0.513418	0.851	0.878	1.63058e-233	Stromal_cells	COL6A3			1.50617e-62	0.746588	0.739	0.128	7.53084e-59	Immune_cells	CLEC7A
3.03739e-89	0.513229	0.316	0.081	1.51869e-85	Myeloid_1	CLEC7A			7.03144e-23	0.74648	0.875	0.197	3.51572e-19	Endothelial_cells	PLXND1
2.87568e-64	0.513066	0.337	0.045	1.43784e-60	Myeloid_1	MSR1			1.8063e-08	0.746113	0.915	0.781	9.03151e-05	Stromal_cells	PHPT1
0.00654477	0.51305	0.917	0.64	1	B_cells	SNX9			7.08734e-40	0.746043	1	0.211	3.54367e-36	Endothelial_cells	EVA1B
8.30656e-13	0.512981	0.725	0.656	4.15328e-09	Progenitor_cells	PAX6			5.0203e-07	0.745967	0.8	0.512	0.00251015	Endothelial_cells	UBE2J1
2.12341e-230	0.51298	0.975	0.812	1.0617e-226	Proliferative_cells	IGFBP7			1.63196e-10	0.745601	0.745	0.502	8.15979e-07	Stromal_cells	POLD4
9.32365e-297	0.512803	0.785	0.814	4.66183e-293	Stromal_cells	BST2			4.30292e-33	0.745453	0.784	0.469	2.15146e-29	Immune_cells	GNB4
1.99206e-16	0.512668	0.337	0.422	9.9603e-13	T_cells	GBP2			1.6323e-11	0.745327	0.617	0.209	8.16151e-08	Stromal_cells	PHGDH
7.76562e-43	0.512487	0.907	0.858	3.88281e-39	Metabolic_cells	CPE			7.32448e-33	0.745215	0.96	0.493	3.66224e-29	Astrocytes	GAP43
7.73613e-20	0.512433	0.926	0.787	3.86806e-16	Progenitor_cells	ANKRD11			2.20338e-155	0.745109	0.808	0.728	1.10169e-151	G3_C2	GYG1
5.16274e-21	0.512179	0.939	0.819	2.58137e-17	Progenitor_cells	GPM6A			1.45868e-12	0.744893	0.957	0.873	7.29339e-09	Stromal_cells	COX6C
1.99701e-110	0.512147	0.331	0.044	9.98505e-107	Myeloid_2	NLRP3			3.39493e-48	0.744737	1	0.341	1.69746e-44	Proliferative_cells	BGN
0	0.511951	0.987	0.027	0	Myeloid_2	ADAMDEC1			1.14619e-11	0.744556	0.809	0.554	5.73097e-08	Stromal_cells	SDCBP
3.84931e-34	0.511853	0.807	0.54	1.92466e-30	Progenitor_cells	ZNF704			2.14373e-27	0.744407	0.745	0.206	1.07186e-23	Stromal_cells	GJA4
0	0.511103	0.721	0.001	0	Progenitor_cells	CPLX2			3.04066e-26	0.744297	0.757	0.474	1.52033e-22	Immune_cells	ABRACL
0	0.510317	0.999	0.971	0	Astroependymal_cells	IGFBP2			1.20218e-44	0.743849	0.925	0.131	6.01091e-41	Endothelial_cells	TNFSF10
2.67753e-54	0.510264	0.316	0.114	1.33877e-50	Myeloid_1	SERPINB9			7.51028e-113	0.743727	0.795	0.495	3.75514e-109	G3_C1	CHRM3-AS2
5.53104e-11	0.508818	0.44	0.03	2.76552e-07	Myeloid_2	HCLS1			1.71144e-14	0.742906	0.919	0.811	8.55719e-11	Immune_cells	POMP
1.24949e-16	0.508757	0.407	0.333	6.24747e-13	Myeloid_1	TLR2			1.45391e-18	0.742872	0.809	0.398	7.26957e-15	Stromal_cells	HLA-E
3.19221e-60	0.508493	0.859	0.906	1.59611e-56	Myeloid_2	JUND			1.66092e-20	0.741979	0.95	0.454	8.3046e-17	Endothelial_cells	RAB13
0	0.508456	0.973	0.168	0	Myeloid_2	RUNX3			1.68136e-156	0.741776	0.901	0.605	8.4068e-153	G3_C2	YPEL2
6.81465e-08	0.508439	0.968	0.592	0.000340733	B_cells	RNF19A			6.74761e-165	0.741242	0.993	0.769	3.37381e-161	G3_C2	NDUFA4
1.98647e-35	0.508288	0.995	0.643	9.93235e-32	B_cells	LY6E			8.69076e-23	0.741014	0.99	0.838	4.34538e-19	Astrocytes	RPL23A
8.80532e-72	0.507747	0.994	0.946	4.40266e-68	Metabolic_cells	TPI1			8.45517e-37	0.740763	0.982	0.25	4.22759e-33	Proliferative_cells	IFI30
4.46186e-106	0.507084	0.303	0.223	2.23093e-102	Myeloid_2	CORO1A			1.02819e-09	0.740719	0.982	0.822	5.14095e-06	Proliferative_cells	TUBA1B
0	0.506737	0.774	0.638	0	Astroependymal_cells	SPARCL1			1.69336e-26	0.740553	0.721	0.404	8.46681e-23	Immune_cells	PLTP
4.53961e-05	0.506484	0.371	0.15	0.22698	T_cells	RGS10			1.78585e-72	0.740486	0.852	0.656	8.92923e-69	G3_C1	WSB1
1.26407e-177	0.506094	0.998	0.593	6.32035e-174	Myeloid_2	CD9			1.03884e-11	0.740446	1	0.804	5.19422e-08	Proliferative_cells	EEF1B2
2.32733e-96	0.505854	0.931	0.645	1.16366e-92	ncRNA	SOX5			4.31204e-174	0.740196	0.99	0.753	2.15602e-170	G3_C2	ERH
3.02747e-105	0.505453	0.575	0.065	1.51373e-101	Proliferative_cells	DTL			4.17214e-30	0.740187	1	0.863	2.08607e-26	Astrocytes	RPL27
4.05578e-06	0.505377	0.97	0.797	0.0202789	Myeloid_2	RAB31			2.97107e-11	0.739455	0.975	0.657	1.48553e-07	Endothelial_cells	LDHB
9.72083e-08	0.504332	0.354	0.337	0.000486041	T_cells	LINC-PINT			2.37073e-31	0.739257	0.748	0.39	1.18537e-27	Immune_cells	TUBA1C
4.04384e-20	0.503688	0.411	0.23	2.02192e-16	Myeloid_1	LY96			4.09654e-78	0.738621	0.99	0.203	2.04827e-74	Astrocytes	HOPX
0	0.503234	0.996	0.319	0	Myeloid_2	PLXND1			4.16575e-46	0.73846	0.694	0.159	2.08288e-42	Immune_cells	CASP1
9.74692e-105	0.502829	0.846	0.58	4.87346e-101	Proliferative_cells	RARRES2			1.19937e-22	0.738373	0.787	0.304	5.99687e-19	Stromal_cells	ENPEP
0	0.502552	0.57	0.014	0	Progenitor_cells	CELF3			3.0344e-47	0.737949	0.762	0.669	1.5172e-43	G3_C1	LHX4
1.36789e-34	0.502088	0.404	0.026	6.83944e-31	Myeloid_2	CCL20			5.97141e-21	0.737487	0.955	0.798	2.98571e-17	Immune_cells	CFL1
5.55848e-70	0.502053	0.891	0.21	2.77924e-66	T_cells	ZNF433-AS1			7.01595e-28	0.737234	1	0.862	3.50798e-24	Astrocytes	RPS4X
3.20379e-146	0.501445	0.876	0.434	1.60189e-142	Myeloid_2	SNX10			1.27744e-28	0.736828	1	0.874	6.38721e-25	Astrocytes	RPL21
2.91036e-61	0.501094	0.587	0.216	1.45518e-57	Proliferative_cells	CENPU			1.4963e-50	0.736779	0.748	0.549	7.48152e-47	G3_C1	KCNMA1
1.62986e-77	0.501078	0.544	0.667	8.14932e-74	Stromal_cells	FMNL3			2.55554e-07	0.73622	0.553	0.176	0.00127777	Stromal_cells	IL34
4.12122e-39	0.500694	0.834	0.84	2.06061e-35	Myeloid_2	CD44			5.64838e-18	0.736047	0.895	0.456	2.82419e-14	Proliferative_cells	SMC4
4.28586e-16	0.500204	0.434	0.603	2.14293e-12	Stromal_cells	PODNL1			3.68687e-20	0.735818	0.73	0.522	1.84344e-16	Immune_cells	HEXB
6.82634e-133	0.499926	1	0.994	3.41317e-129	Metabolic_cells	VIM			5.43999e-10	0.7352	0.936	0.848	2.71999e-06	Stromal_cells	MIF
0	0.499791	0.989	0.225	0	Myeloid_2	C3			1.94725e-13	0.735148	0.947	0.515	9.73626e-10	Proliferative_cells	PHACTR2
0	0.499652	0.838	0.254	0	Myeloid_2	SQOR			4.70601e-16	0.734946	1	0.878	2.353e-12	Stromal_cells	RPL35A
1.40385e-09	0.499493	0.416	0.405	7.01923e-06	ncRNA	B3GALNT2			3.08193e-10	0.734893	0.681	0.364	1.54096e-06	Stromal_cells	TUBB6
0.000595488	0.49899	0.472	0.493	1	ncRNA	AC020916.1			8.6045e-110	0.734193	0.845	0.629	4.30225e-106	G3_C1	NAIP
3.51511e-31	0.498846	0.947	0.804	1.75756e-27	Progenitor_cells	FXYD6			4.28215e-35	0.73414	1	0.545	2.14108e-31	Proliferative_cells	TIMP1
3.7411e-54	0.498538	0.818	0.504	1.87055e-50	ncRNA	RFX3			3.93173e-10	0.73401	0.925	0.528	1.96586e-06	Endothelial_cells	PODXL
3.44351e-34	0.498153	0.738	0.353	1.72176e-30	Progenitor_cells	CENPV			4.63028e-05	0.733178	0.702	0.641	0.231514	Stromal_cells	CD59
0	0.497586	0.981	0.014	0	Myeloid_2	RNASE6			4.58552e-07	0.733167	0.851	0.86	0.00229276	Stromal_cells	ATP5MD
1.00796e-14	0.497525	0.947	0.856	5.03982e-11	Progenitor_cells	DYNLT1			3.32111e-09	0.733037	0.872	0.88	1.66055e-05	Stromal_cells	NME2
8.61716e-78	0.497366	0.628	0.284	4.30858e-74	Proliferative_cells	MIS18BP1			1.99141e-91	0.732949	0.87	0.685	9.95704e-88	G3_C1	SILC1
2.34201e-58	0.49708	0.699	0.489	1.171e-54	Proliferative_cells	CCDC34			2.10977e-13	0.732724	0.95	0.57	1.05489e-09	Endothelial_cells	TAGLN2
2.57261e-05	0.496364	0.445	0.216	0.12863	Myeloid_1	AMPD3			2.64302e-07	0.732286	0.9	0.606	0.00132151	Endothelial_cells	FSCN1
5.83128e-58	0.495901	0.328	0.232	2.91564e-54	Myeloid_1	CARD16			1.33487e-08	0.73182	0.83	0.649	6.67436e-05	Stromal_cells	MTUS1
6.3165e-118	0.495753	0.666	0.734	3.15825e-114	Stromal_cells	TPM1			5.4248e-139	0.731384	0.995	0.957	2.7124e-135	G3_B1	ACTG1
1.1852e-20	0.495634	0.852	0.658	5.92599e-17	Progenitor_cells	ATP1A1			1.38005e-08	0.729828	0.723	0.494	6.90023e-05	Stromal_cells	KLF6
4.62566e-76	0.495198	0.816	0.474	2.31283e-72	Myeloid_1	SH3KBP1			3.81883e-24	0.729455	0.925	0.327	1.90942e-20	Endothelial_cells	S100A13
3.17301e-06	0.495174	0.995	0.954	0.015865	B_cells	UBC			2.79437e-14	0.729432	0.745	0.319	1.39719e-10	Stromal_cells	FCGRT
0	0.495109	0.908	0.745	0	Astroependymal_cells	SOX2			9.99908e-08	0.729322	0.511	0.289	0.000499954	Stromal_cells	CSPG4
9.23515e-47	0.495041	0.788	0.657	4.61758e-43	Metabolic_cells	CRABP2			5.78359e-149	0.729188	0.907	0.743	2.8918e-145	G3_C2	TULP1
0.000333544	0.494844	0.489	0.395	1	ncRNA	HMGA2			1.40911e-152	0.729086	0.994	0.837	7.04557e-149	G3_C2	PRDX2
2.33975e-111	0.49472	0.61	0.721	1.16987e-107	Stromal_cells	CHN1			7.5518e-27	0.727717	1	0.486	3.7759e-23	Endothelial_cells	DYSF
1.23807e-60	0.494679	1	0.546	6.19033e-57	Endothelial_cells	LAMA4			1.46378e-28	0.727435	0.973	0.914	7.31889e-25	Immune_cells	RPS14
6.78924e-59	0.493756	0.339	0.047	3.39462e-55	Myeloid_1	CYTIP			1.41534e-12	0.72636	1	0.829	7.07669e-09	Proliferative_cells	RPL13A
8.84857e-132	0.493705	0.891	0.058	4.42428e-128	T_cells	NCF1			9.30847e-13	0.725389	1	0.624	4.65423e-09	Endothelial_cells	WDR1
2.12047e-21	0.493683	0.803	0.584	1.06024e-17	Progenitor_cells	CRIP2			1.30272e-12	0.724955	1	0.811	6.5136e-09	Proliferative_cells	RPL27A
4.63369e-44	0.493144	0.502	0.078	2.31685e-40	Proliferative_cells	NMU			6.47671e-11	0.724501	0.723	0.385	3.23836e-07	Stromal_cells	SRGN
7.34577e-24	0.492762	0.371	0.3	3.67289e-20	Myeloid_2	REL			5.49814e-05	0.724496	0.617	0.444	0.274907	Stromal_cells	TGFB1
0.000114077	0.492263	0.688	0.816	0.570383	B_cells	BTG2			3.24308e-28	0.724298	0.99	0.831	1.62154e-24	Astrocytes	RPL39
5.33042e-139	0.492219	0.699	0.113	2.66521e-135	Myeloid_2	ADAM8			7.92844e-25	0.724294	0.946	0.827	3.96422e-21	Immune_cells	RPL13A
7.0733e-71	0.492212	0.325	0.035	3.53665e-67	Myeloid_1	CCL4L2			3.0072e-109	0.724164	0.993	0.863	1.5036e-105	G3_B1	COX7C
2.34675e-17	0.492082	0.986	0.573	1.17337e-13	B_cells	NRIP1			2.12742e-26	0.724106	1	0.437	1.06371e-22	Endothelial_cells	SHC1
6.27059e-31	0.491748	0.399	0.234	3.13529e-27	Myeloid_2	TRIM38			4.38011e-29	0.724084	1	0.877	2.19005e-25	Astrocytes	RPS12
3.92113e-31	0.491611	0.275	0.535	1.96056e-27	Stromal_cells	VCAM1			3.49846e-16	0.723991	0.685	0.505	1.74923e-12	Immune_cells	FABP3
2.20235e-21	0.491547	1	0.941	1.10117e-17	B_cells	RAB13			9.72931e-147	0.72399	0.861	0.51	4.86466e-143	G3_C2	HMGB2
9.31302e-19	0.491514	0.314	0.124	4.65651e-15	Myeloid_2	AC103591.3			1.24272e-07	0.723929	0.787	0.706	0.000621358	Stromal_cells	TXNDC17
1.57567e-05	0.491512	0.429	0.047	0.0787833	Myeloid_1	PIK3AP1			6.4783e-10	0.723919	0.772	0.479	3.23915e-06	Proliferative_cells	CLSPN
0	0.491508	0.961	0.028	0	Myeloid_2	CD84			0.000540098	0.723916	0.766	0.692	1	Stromal_cells	BAX
2.03519e-65	0.490289	1	0.752	1.01759e-61	B_cells	LEMD1			8.11524e-05	0.723449	0.787	0.764	0.405762	Stromal_cells	SNRPD2
6.67113e-31	0.489981	0.689	0.379	3.33557e-27	Progenitor_cells	CDKN2D			3.40462e-25	0.723358	1	0.467	1.70231e-21	Endothelial_cells	IFITM3
6.42519e-24	0.489759	0.84	0.686	3.2126e-20	Progenitor_cells	HK1			1.60679e-13	0.72308	0.757	0.627	8.03393e-10	Immune_cells	SEC11A
3.88422e-38	0.489488	0.672	0.279	1.94211e-34	Progenitor_cells	TMCC3			3.07164e-122	0.722995	0.736	0.674	1.53582e-118	G3_C2	REEP6
3.05392e-12	0.488999	0.407	0.099	1.52696e-08	Myeloid_1	HCST			2.4877e-20	0.722542	0.721	0.505	1.24385e-16	Immune_cells	AP1B1
7.68564e-80	0.488783	0.709	0.168	3.84282e-76	Progenitor_cells	ASCL1			2.23158e-81	0.722183	0.826	0.528	1.11579e-77	G3_C1	KHDRBS2
6.65175e-62	0.4884	0.197	0.284	3.32587e-58	B_cells	PIK3IP1			5.14422e-22	0.721481	0.829	0.542	2.57211e-18	Immune_cells	RAP1A
8.28961e-49	0.487535	0.84	0.54	4.14481e-45	Progenitor_cells	SATB1			0.000105437	0.72134	0.553	0.327	0.527185	Stromal_cells	KANK2
8.46389e-26	0.487327	1	0.982	4.23194e-22	T_cells	RPL15			3.23545e-06	0.721315	0.851	0.81	0.0161772	Stromal_cells	RBX1
3.98851e-47	0.487154	0.803	0.513	1.99425e-43	Progenitor_cells	XKR4			1.22663e-05	0.720842	0.775	0.522	0.0613316	Endothelial_cells	RNF19A
4.82592e-33	0.487012	0.858	0.624	2.41296e-29	ncRNA	EPN2			0.000490808	0.720762	0.872	0.824	1	Stromal_cells	TUBA1B
7.44963e-53	0.486772	0.694	0.485	3.72482e-49	Proliferative_cells	CKAP5			6.89821e-44	0.720415	1	0.358	3.4491e-40	Proliferative_cells	CRIP1
1.14352e-06	0.486756	0.777	0.561	0.00571762	T_cells	SLFN5			1.31935e-06	0.72024	0.596	0.324	0.00659676	Stromal_cells	RARRES1
1.20291e-122	0.486458	0.512	0.003	6.01454e-119	Progenitor_cells	SST			9.13585e-13	0.719321	1	0.887	4.56792e-09	Proliferative_cells	RPS24
4.84352e-43	0.486243	0.697	0.343	2.42176e-39	Progenitor_cells	SBK1			6.50822e-140	0.719314	0.964	0.747	3.25411e-136	G3_B1	C4orf48
1.34462e-288	0.485924	0.956	0.468	6.72308e-285	Myeloid_2	CD58			2.49647e-28	0.719197	0.745	0.205	1.24824e-24	Stromal_cells	PIEZO2
7.1648e-125	0.48505	0.653	0.04	3.5824e-121	Myeloid_2	ITGAM			4.71402e-21	0.718328	0.86	0.302	2.35701e-17	Proliferative_cells	CDC20
5.09277e-07	0.484086	0.517	0.217	0.00254639	ncRNA	CACNB4			0.000287737	0.718202	0.596	0.421	1	Stromal_cells	ANXA2
5.46194e-32	0.483835	0.888	0.544	2.73097e-28	Myeloid_2	SH3BP5			1.49928e-07	0.717704	1	0.856	0.000749639	Endothelial_cells	CD63
4.73175e-41	0.483671	0.631	0.222	2.36588e-37	Progenitor_cells	GRIN2B			2.49319e-09	0.717566	0.638	0.321	1.24659e-05	Stromal_cells	DHRS3
5.20584e-63	0.483413	0.949	0.379	2.60292e-59	T_cells	DNAJC9			7.03487e-09	0.717217	0.975	0.734	3.51744e-05	Endothelial_cells	JAK1
6.32688e-25	0.483384	0.312	0.144	3.16344e-21	B_cells	IRF8			5.14688e-25	0.716867	0.982	0.884	2.57344e-21	Immune_cells	RPL11
9.66433e-79	0.483353	0.903	0.569	4.83216e-75	Myeloid_1	TNFAIP2			3.60671e-18	0.716786	0.613	0.25	1.80335e-14	Immune_cells	PTPRC
3.52147e-46	0.483266	0.263	0.057	1.76074e-42	T_cells	IKZF3			2.72242e-09	0.716472	1	0.877	1.36121e-05	Proliferative_cells	RPS15A
1.43477e-15	0.482787	0.977	0.48	7.17387e-12	B_cells	HIST1H1D			4.46302e-12	0.714911	0.936	0.872	2.23151e-08	Stromal_cells	FAU
1.91033e-10	0.482321	0.425	0.055	9.55167e-07	Myeloid_1	NCKAP1L			2.29229e-44	0.714614	0.775	0.35	1.14615e-40	Immune_cells	HPS1
1.9668e-53	0.481816	0.325	0.102	9.83398e-50	Myeloid_1	LCP2			3.45628e-07	0.714561	0.596	0.323	0.00172814	Stromal_cells	ISYNA1
2.7706e-179	0.481801	0.998	0.629	1.3853e-175	Myeloid_2	ABHD2			5.63923e-20	0.714413	1	0.503	2.81962e-16	Endothelial_cells	GSTO1
2.52773e-18	0.48175	0.331	0.163	1.26387e-14	T_cells	PASK			6.27905e-58	0.714261	0.847	0.663	3.13952e-54	G3_C1	CLSTN2
1.53997e-86	0.481594	0.82	0.383	7.69986e-83	Progenitor_cells	RIMS2			3.3845e-102	0.714043	0.942	0.738	1.69225e-98	G3_B1	OCIAD2
4.29682e-85	0.479572	0.807	0.363	2.14841e-81	Progenitor_cells	CITED1			2.54592e-14	0.713318	0.95	0.521	1.27296e-10	Endothelial_cells	CIB1
5.84684e-107	0.478886	0.893	0.605	2.92342e-103	Proliferative_cells	MT2A			0.00189317	0.713287	0.617	0.576	1	Stromal_cells	RPL22L1
7.93984e-237	0.478055	0.954	0.372	3.96992e-233	Myeloid_2	ABHD5			9.21515e-48	0.712664	0.757	0.258	4.60757e-44	Immune_cells	UBASH3B
4.22346e-18	0.477493	0.98	0.904	2.11173e-14	Progenitor_cells	ATP1B1			0.00793588	0.712489	0.936	0.882	1	Stromal_cells	CALM1
2.76521e-45	0.477002	0.886	0.845	1.38261e-41	Metabolic_cells	P4HA1			4.01371e-12	0.712384	1	0.689	2.00685e-08	Endothelial_cells	BAX
0	0.476437	0.994	0.102	0	Myeloid_2	SPN			6.05523e-22	0.712013	1	0.734	3.02762e-18	Proliferative_cells	LAMTOR1
1.27055e-75	0.476315	0.912	0.621	6.35274e-72	Myeloid_1	PDPN			2.58247e-150	0.71192	0.945	0.776	1.29124e-146	G3_C2	NDUFB4
0	0.476184	0.922	0.063	0	Myeloid_2	ALOX5			0.000103244	0.710256	0.553	0.373	0.516218	Stromal_cells	GEM
0.00759669	0.475984	0.301	0.474	1	Stromal_cells	COL12A1			6.07853e-18	0.710173	0.965	0.538	3.03926e-14	Proliferative_cells	C11orf96
4.84836e-96	0.475402	0.756	0.477	2.42418e-92	Proliferative_cells	TYMS			1.06576e-08	0.709597	0.787	0.573	5.32882e-05	Stromal_cells	CAP1
1.19845e-28	0.474836	0.931	0.986	5.99227e-25	ncRNA	MTRNR2L8			3.80113e-06	0.709572	0.638	0.532	0.0190057	Stromal_cells	EHD2
5.68791e-26	0.474753	0.441	0.386	2.84396e-22	Myeloid_2	PHLDA2			6.26835e-13	0.709519	0.979	0.949	3.13418e-09	Stromal_cells	ACTB
3.30218e-100	0.474579	0.763	0.323	1.65109e-96	Myeloid_2	MAP3K8			2.09258e-25	0.709249	0.766	0.521	1.04629e-21	Immune_cells	LRRC39
0.000926532	0.474542	0.399	0.462	1	B_cells	HIST1H1C			5.56633e-06	0.708859	0.702	0.604	0.0278317	Stromal_cells	BCL7C
2.72429e-72	0.474525	0.828	0.471	1.36214e-68	Progenitor_cells	DCC			3.45585e-12	0.707934	0.982	0.614	1.72793e-08	Proliferative_cells	HMGB2
6.51336e-70	0.474489	0.865	0.78	3.25668e-66	Metabolic_cells	SSPN			4.98795e-14	0.707777	0.532	0.17	2.49398e-10	Stromal_cells	COL5A3
0	0.474462	0.857	0.001	0	T_cells	SCML4			7.52197e-24	0.707475	0.946	0.882	3.76098e-20	Immune_cells	RPS7
1.34973e-151	0.474167	0.673	0.783	6.74863e-148	Stromal_cells	SPRY1			9.47571e-29	0.707219	0.99	0.804	4.73786e-25	Astrocytes	RPLP2
2.38945e-252	0.474066	0.853	0.26	1.19473e-248	ncRNA	ATAD5			5.23454e-29	0.707164	0.95	0.402	2.61727e-25	Endothelial_cells	EMCN
5.94381e-35	0.473931	0.779	0.525	2.9719e-31	Progenitor_cells	MAB21L1			4.6095e-131	0.706683	0.996	0.879	2.30475e-127	G3_B1	RPL6
1.10131e-26	0.473853	0.885	0.347	5.50654e-23	B_cells	BCL2L11			1.12553e-23	0.706231	0.99	0.794	5.62766e-20	Astrocytes	RPL36A
7.43711e-05	0.473849	0.491	0.419	0.371856	ncRNA	LINC00511			2.61368e-10	0.705988	0.982	0.814	1.30684e-06	Proliferative_cells	HIST1H4C
0.00757768	0.473543	0.506	0.141	1	Myeloid_1	ETS2			1.07518e-14	0.705492	0.766	0.509	5.37592e-11	Stromal_cells	RBPMS
9.34593e-150	0.473462	0.943	0.211	4.67297e-146	T_cells	SATB1-AS1			7.0818e-76	0.705028	0.768	0.566	3.5409e-72	G3_C1	ZNF117
8.76637e-61	0.473462	0.161	0.324	4.38318e-57	B_cells	RESF1			6.42266e-11	0.704872	0.925	0.512	3.21133e-07	Endothelial_cells	WASF2
0.000735273	0.472938	0.436	0.481	1	B_cells	HERPUD1			3.47486e-30	0.704513	0.809	0.239	1.73743e-26	Stromal_cells	SNHG18
3.99934e-117	0.472682	0.691	0.308	1.99967e-113	Proliferative_cells	H2AFX			1.08304e-16	0.704448	1	0.705	5.41518e-13	Proliferative_cells	SNX3
8.55907e-11	0.470916	0.988	0.804	4.27953e-07	Endothelial_cells	SPTBN1			3.03161e-18	0.704338	1	0.7	1.5158e-14	Proliferative_cells	RPS27L
0	0.470649	0.88	0.706	0	Astroependymal_cells	AKAP12			1.18903e-165	0.704259	0.989	0.816	5.94516e-162	G3_C2	GABARAPL2
1.52863e-12	0.469636	0.371	0.417	7.64316e-09	T_cells	CEMIP2			8.03106e-06	0.704109	0.787	0.774	0.0401553	Stromal_cells	SSR4
0.00403095	0.469623	0.954	0.656	1	T_cells	RAD21			1.03051e-09	0.703798	0.925	0.594	5.15256e-06	Endothelial_cells	CALU
8.01106e-09	0.469012	0.881	0.795	4.00553e-05	Progenitor_cells	MAP4K4			2.7846e-22	0.70309	0.947	0.521	1.3923e-18	Proliferative_cells	CENPW
2.58604e-158	0.468851	0.911	0.552	1.29302e-154	ncRNA	APCDD1L-DT			7.2151e-06	0.702757	0.809	0.795	0.0360755	Stromal_cells	TMEM258
5.0999e-21	0.468829	0.468	0.489	2.54995e-17	Myeloid_2	SH3KBP1			2.0196e-38	0.702721	1	0.505	1.0098e-34	Proliferative_cells	MIR4435-2HG
0.001333	0.468804	0.717	0.732	1	Myeloid_2	JUNB			9.77325e-31	0.702293	0.775	0.495	4.88662e-27	Immune_cells	RAP2B
3.33394e-159	0.468503	0.647	0.198	1.66697e-155	Proliferative_cells	KIF4A			1.49743e-110	0.70159	0.97	0.782	7.48717e-107	G3_B1	PAFAH1B3
5.84648e-61	0.467463	0.532	0.554	2.92324e-57	Astroependymal_cells	NDUFA4L2			5.93422e-128	0.701324	0.931	0.764	2.96711e-124	G3_C2	HIST1H4C
1.3743e-13	0.466952	0.93	0.892	6.87152e-10	Myeloid_2	SQSTM1			2.83431e-12	0.700971	0.702	0.347	1.41716e-08	Stromal_cells	MAP3K20
4.19084e-79	0.466943	0.713	0.155	2.09542e-75	Progenitor_cells	SRRM3			3.68245e-23	0.700813	0.703	0.404	1.84123e-19	Immune_cells	ATF5
1.0575e-89	0.466625	0.992	0.644	5.28752e-86	Myeloid_2	CD82			1.21446e-09	0.700529	0.975	0.637	6.07228e-06	Endothelial_cells	GSTP1
9.07466e-57	0.466367	0.996	0.986	4.53733e-53	Myeloid_1	CD63			0.00559102	0.700392	0.553	0.53	1	Stromal_cells	IFIT3
2.34074e-33	0.465787	0.816	0.555	1.17037e-29	Progenitor_cells	BRD3			1.14142e-13	0.700384	0.649	0.445	5.7071e-10	Immune_cells	LAP3
1.24605e-47	0.465552	0.857	0.804	6.23025e-44	Metabolic_cells	PRSS23			2.29478e-21	0.699552	0.98	0.877	1.14739e-17	Astrocytes	NME2
1.02714e-73	0.4652	0.896	0.786	5.1357e-70	Proliferative_cells	JPT1			7.01383e-10	0.699048	0.809	0.719	3.50692e-06	Stromal_cells	TUSC3
1.6835e-19	0.465185	0.358	0.327	8.41752e-16	Myeloid_2	BHLHE40			0.000774506	0.698451	0.632	0.491	1	Proliferative_cells	NUF2
1.02036e-52	0.465011	0.914	0.385	5.10178e-49	T_cells	PRKX			1.66965e-18	0.698164	0.787	0.393	8.34823e-15	Stromal_cells	FKBP10
7.08615e-142	0.464947	0.777	0.35	3.54308e-138	Myeloid_1	SAMHD1			2.04719e-150	0.697958	0.976	0.771	1.0236e-146	G3_C2	TPI1
9.2098e-14	0.464347	0.902	0.653	4.6049e-10	ncRNA	NOS1AP			4.31231e-92	0.697786	0.731	0.692	2.15615e-88	G3_C2	GABRR3
1.62965e-35	0.464234	0.877	0.622	8.14825e-32	Progenitor_cells	FBXO2			3.16138e-09	0.697702	0.745	0.602	1.58069e-05	Stromal_cells	ISOC2
7.36381e-290	0.463743	0.654	0.049	3.68191e-286	Myeloid_1	CCL7			3.77302e-07	0.697667	0.975	0.769	0.00188651	Endothelial_cells	PFN1
2.93041e-23	0.463529	0.66	0.342	1.46521e-19	Progenitor_cells	CDKN1C			1.51526e-18	0.697657	0.875	0.407	7.57631e-15	Endothelial_cells	EFNA1
4.66568e-108	0.463403	0.68	0.178	2.33284e-104	Myeloid_1	2001-03-01			3.15853e-35	0.697632	1	0.527	1.57926e-31	Proliferative_cells	CYGB
4.3663e-70	0.46337	0.49	0.112	2.18315e-66	Endothelial_cells	CD34			2.755e-148	0.697246	0.938	0.803	1.3775e-144	G3_C2	OSBPL1A
1.36868e-54	0.462944	0.943	0.322	6.84342e-51	T_cells	KDM7A			1.03021e-20	0.697159	1	0.904	5.15103e-17	Astrocytes	RPL23
5.0764e-09	0.462729	0.442	0.634	2.5382e-05	Stromal_cells	MYL9			3.59791e-12	0.696992	1	0.812	1.79896e-08	Proliferative_cells	RAN
5.56836e-16	0.462089	0.631	0.32	2.78418e-12	Progenitor_cells	KCNMA1			1.31222e-30	0.696959	0.965	0.39	6.56111e-27	Proliferative_cells	ID3
3.64608e-79	0.462078	0.66	0.135	1.82304e-75	Progenitor_cells	ATP1A3			7.62168e-131	0.696247	0.995	0.839	3.81084e-127	G3_B1	RPL26
1.02647e-16	0.462077	0.731	0.291	5.13237e-13	T_cells	RAB11FIP1			1.46106e-23	0.695751	0.775	0.608	7.30532e-20	Immune_cells	CTSA
5.05506e-24	0.462065	0.383	0.126	2.52753e-20	Myeloid_1	ADAM8			3.54333e-20	0.695449	0.946	0.838	1.77167e-16	Immune_cells	MICOS10
0	0.461517	0.996	0.502	0	Myeloid_2	LPCAT2			7.29779e-29	0.695326	0.925	0.26	3.6489e-25	Endothelial_cells	PDGFB
0	0.461496	0.993	0.981	0	Stromal_cells	SPARC			1.36149e-10	0.694939	0.872	0.772	6.80744e-07	Stromal_cells	ATP6AP2
1.0194e-25	0.46145	0.996	0.956	5.09698e-22	Progenitor_cells	MARCKSL1			2.52346e-14	0.694836	0.979	0.918	1.26173e-10	Stromal_cells	RPL37
1.05079e-23	0.461291	0.468	0.636	5.25393e-20	Stromal_cells	TSPAN9			1.054e-30	0.694717	1	0.871	5.27002e-27	Astrocytes	RPL32
9.07166e-16	0.461232	0.766	0.586	4.53583e-12	Progenitor_cells	CSNK1E			2.31419e-13	0.694597	0.901	0.821	1.15709e-09	Immune_cells	COX7B
2.22348e-29	0.460618	0.415	0.444	1.11174e-25	Myeloid_2	CDC42EP3			2.88134e-78	0.694536	0.793	0.142	1.44067e-74	Immune_cells	HPGDS
5.29065e-61	0.460595	0.547	0.028	2.64532e-57	Myeloid_1	MARCO			1.64159e-14	0.694251	0.681	0.231	8.20795e-11	Stromal_cells	MYADM
2.12795e-80	0.460364	0.962	0.818	1.06398e-76	Myeloid_1	SAT1			9.53217e-28	0.693762	0.784	0.34	4.76608e-24	Immune_cells	HSPB1
4.21976e-05	0.460329	0.729	0.582	0.210988	Endothelial_cells	ARHGAP29			1.34519e-24	0.693261	0.982	0.87	6.72596e-21	Immune_cells	RPS29
2.8595e-68	0.460229	0.624	0.329	1.42975e-64	Proliferative_cells	NCAPD2			1.01305e-30	0.693173	0.739	0.45	5.06524e-27	Immune_cells	SCIN
6.52384e-87	0.460096	0.603	0.75	3.26192e-83	Stromal_cells	MYO1B			3.62811e-27	0.69309	1	0.885	1.81406e-23	Astrocytes	RPS24
1.58212e-22	0.459853	0.257	0.316	7.91061e-19	B_cells	TSPYL2			6.91639e-26	0.69272	1	0.508	3.45819e-22	Endothelial_cells	DKK3
0.00361816	0.459601	0.491	0.376	1	T_cells	SERINC5			1.59343e-09	0.692467	1	0.673	7.96717e-06	Endothelial_cells	PDIA3
7.9217e-26	0.45953	0.298	0.433	3.96085e-22	B_cells	NFKB1			1.10803e-17	0.6924	1	0.831	5.54016e-14	Astrocytes	COX4I1
1.69524e-30	0.459528	0.229	0.342	8.47618e-27	B_cells	MAP3K8			3.70391e-96	0.691927	0.936	0.738	1.85195e-92	G3_B1	CCND2
5.97296e-153	0.45915	0.317	0.042	2.98648e-149	Myeloid_1	TMIGD3			2.03857e-15	0.691801	0.787	0.482	1.01928e-11	Stromal_cells	ESAM
1.9251e-217	0.458108	0.885	0.901	9.6255e-214	Stromal_cells	VCAN			2.5798e-15	0.69129	0.901	0.854	1.2899e-11	Immune_cells	SELENOH
3.26528e-17	0.45757	0.403	0.146	1.63264e-13	Myeloid_1	GPSM3			4.15685e-10	0.690571	1	0.821	2.07843e-06	Endothelial_cells	YWHAZ
8.71366e-101	0.45755	0.903	0.501	4.35683e-97	Myeloid_2	MBP			1.70898e-22	0.690564	0.694	0.439	8.54488e-19	Immune_cells	ZFP36L1
0.000433418	0.456407	0.995	0.684	1	B_cells	HIST1H4C			2.48469e-23	0.690513	0.946	0.846	1.24235e-19	Immune_cells	RPL10A
5.34014e-59	0.455711	0.861	0.544	2.67007e-55	Progenitor_cells	EPHA5			6.16561e-31	0.690509	1	0.933	3.0828e-27	Astrocytes	RPS27
5.07798e-21	0.45542	0.33	0.305	2.53899e-17	ncRNA	PAPPA2			5.17312e-47	0.690289	0.95	0.159	2.58656e-43	Endothelial_cells	CALCRL
4.02508e-33	0.455407	0.631	0.23	2.01254e-29	Progenitor_cells	PLCL1			2.19234e-06	0.690116	0.787	0.645	0.0109617	Stromal_cells	SCPEP1
1.17208e-43	0.454679	0.881	0.577	5.86042e-40	Progenitor_cells	ERBB4			1.76582e-71	0.690072	0.783	0.54	8.8291e-68	G3_C1	DTNA
3.95182e-173	0.454657	0.678	0.744	1.97591e-169	Stromal_cells	SVIL			7.81151e-15	0.68998	1	0.812	3.90575e-11	Proliferative_cells	POMP
4.79265e-42	0.454328	0.743	0.579	2.39633e-38	Metabolic_cells	ARHGAP29			2.35738e-09	0.689571	0.872	0.719	1.17869e-05	Stromal_cells	C4orf3
1.02661e-26	0.454299	0.289	0.292	5.13303e-23	B_cells	TNFAIP3			3.07624e-29	0.689562	1	0.878	1.53812e-25	Astrocytes	RPL34
0	0.454134	0.974	0.168	0	Myeloid_2	CPM			2.39679e-36	0.6895	0.784	0.36	1.1984e-32	Immune_cells	H2AFJ
0	0.453965	0.976	0.913	0	Astroependymal_cells	METRN			2.69619e-13	0.689204	0.912	0.487	1.3481e-09	Proliferative_cells	ARHGAP29
0.000164642	0.452782	0.521	0.281	0.823212	Myeloid_1	SLC6A6			1.38553e-15	0.689029	0.766	0.467	6.92766e-12	Stromal_cells	TNFAIP8L1
1.14582e-61	0.452	0.339	0.043	5.72908e-58	Myeloid_1	TREM2			3.08601e-53	0.688965	0.898	0.691	1.54301e-49	G3_B1	PEG10
2.68113e-187	0.4517	0.683	0.044	1.34056e-183	Myeloid_2	PRAM1			1.81241e-10	0.688894	1	0.885	9.06207e-07	Proliferative_cells	RPS18
2.57219e-26	0.45161	0.746	0.449	1.28609e-22	Progenitor_cells	CCDC112			2.02142e-07	0.68785	0.766	0.527	0.00101071	Stromal_cells	P4HB
8.83747e-21	0.451599	0.795	0.652	4.41874e-17	Progenitor_cells	MAB21L2			1.88856e-10	0.687536	1	0.879	9.4428e-07	Proliferative_cells	RPS12
0.00525754	0.451544	0.667	0.537	1	Endothelial_cells	MYH9			2.40799e-07	0.687483	0.809	0.821	0.001204	Stromal_cells	PSMA7
8.3753e-20	0.451465	0.795	0.537	4.18765e-16	Progenitor_cells	SRGAP3			2.31497e-25	0.687475	0.975	0.38	1.15749e-21	Endothelial_cells	GMFG
8.69508e-109	0.451221	0.939	0.656	4.34754e-105	Proliferative_cells	TIMP3			7.5274e-14	0.686615	0.911	0.748	3.7637e-10	Astrocytes	ZFAS1
5.25339e-30	0.451003	0.364	0.137	2.6267e-26	Myeloid_1	SLC16A10			3.30099e-17	0.686211	0.99	0.768	1.6505e-13	Astrocytes	TXN
6.72797e-36	0.450931	0.981	0.942	3.36398e-32	Metabolic_cells	IFITM3			3.93994e-66	0.686172	0.82	0.606	1.96997e-62	G3_C1	GPR137C
1.47483e-30	0.450837	0.709	0.402	7.37416e-27	Progenitor_cells	POU3F2			1.24274e-24	0.686052	1	0.883	6.21368e-21	Astrocytes	RPS6
0.000317341	0.450779	0.985	0.969	1	Myeloid_1	TIMP1			4.1053e-15	0.685815	0.723	0.383	2.05265e-11	Stromal_cells	NOSTRIN
0.00145853	0.450689	0.499	0.418	1	Myeloid_1	NFKBIZ			2.43276e-13	0.685691	0.745	0.481	1.21638e-09	Stromal_cells	PEAK1
0	0.450564	0.992	0.087	0	Myeloid_2	LINC01094			6.70596e-14	0.68555	0.766	0.631	3.35298e-10	Immune_cells	TMEM219
9.06051e-15	0.450402	0.623	0.358	4.53025e-11	Progenitor_cells	FJX1			5.67063e-14	0.684974	0.787	0.406	2.83531e-10	Stromal_cells	LPP
1.9196e-126	0.45024	0.706	0.825	9.59799e-123	Stromal_cells	PRSS23			4.78922e-16	0.684736	0.681	0.255	2.39461e-12	Stromal_cells	SFTA1P
1.00988e-46	0.450058	0.579	0.017	5.04941e-43	Myeloid_2	BIN2			1.40265e-12	0.684169	0.577	0.292	7.01324e-09	Immune_cells	PYCARD
0	0.449994	0.991	0.016	0	Myeloid_2	TREM2			1.96677e-100	0.683989	0.916	0.742	9.83386e-97	G3_B1	C1QTNF4
5.09212e-38	0.449991	0.639	0.439	2.54606e-34	Metabolic_cells	SLC2A1			7.28053e-40	0.683321	0.925	0.175	3.64027e-36	Endothelial_cells	DLL4
2.17421e-31	0.449756	0.509	0.681	1.0871e-27	Stromal_cells	FRMD6			1.6291e-10	0.683226	1	0.864	8.14551e-07	Proliferative_cells	RPS4X
3.98884e-26	0.449517	1	0.983	1.99442e-22	Progenitor_cells	GNAS			2.8211e-05	0.682388	0.766	0.737	0.141055	Stromal_cells	OPTN
3.23217e-41	0.449427	0.385	0.29	1.61608e-37	Myeloid_2	GRASP			1.5534e-14	0.682336	0.946	0.85	7.76702e-11	Immune_cells	UQCR11
1.19359e-132	0.44937	0.331	0.017	5.96797e-129	Myeloid_2	TAGAP			7.23627e-13	0.682223	0.775	0.676	3.61813e-09	Immune_cells	AKR1A1
3.10334e-35	0.44919	0.991	0.597	1.55167e-31	B_cells	ADAM19			4.08771e-06	0.682137	0.975	0.89	0.0204386	Endothelial_cells	ATP5F1E
9.97788e-44	0.449129	0.925	0.471	4.98894e-40	Endothelial_cells	ID3			1.31634e-07	0.681886	0.915	0.808	0.000658171	Stromal_cells	RPS20
0	0.44887	0.954	0.032	0	T_cells	SULT1B1			2.73417e-18	0.681866	0.912	0.519	1.36709e-14	Proliferative_cells	CDK2AP1
9.0295e-07	0.448806	0.995	0.786	0.00451475	B_cells	RDX			3.17443e-15	0.681638	0.511	0.154	1.58721e-11	Stromal_cells	OLFML2A
0	0.448567	0.951	0.046	0	Myeloid_2	NOD2			1.39757e-07	0.68133	0.872	0.844	0.000698787	Stromal_cells	MYL12B
2.41273e-38	0.448397	0.394	0.079	1.20637e-34	Myeloid_1	CD86			1.58487e-26	0.681287	1	0.908	7.92434e-23	Astrocytes	RPL28
2.98102e-05	0.448231	0.534	0.492	0.149051	Myeloid_1	HNMT			1.25346e-09	0.680939	1	0.84	6.2673e-06	Proliferative_cells	RPS13
8.74555e-18	0.447268	0.931	0.96	4.37278e-14	B_cells	HLA-B			7.85411e-54	0.680911	0.712	0.133	3.92705e-50	Immune_cells	FCGR2B
7.87119e-43	0.447264	0.885	0.391	3.93559e-39	B_cells	HVCN1			1.31229e-16	0.68076	0.847	0.652	6.56144e-13	Immune_cells	RNF130
0.000712467	0.447231	0.678	0.512	1	Endothelial_cells	ITGA6			0.00113221	0.680585	0.723	0.634	1	Stromal_cells	TRAPPC1
0	0.446752	0.932	0.232	0	Myeloid_1	NCEH1			5.41625e-19	0.680486	0.6	0.519	2.70812e-15	G3_C1	GK5
2.86591e-18	0.44664	0.863	0.468	1.43296e-14	Endothelial_cells	IFI27			9.73833e-09	0.68037	0.787	0.615	4.86917e-05	Stromal_cells	FAAP20
0	0.446639	0.854	0.233	0	Myeloid_1	IL4I1			1.40328e-133	0.679526	0.789	0.664	7.01642e-130	G3_C2	TDRD7
0.00425464	0.446439	0.935	0.98	1	Myeloid_2	HSP90AA1			9.04432e-13	0.679518	0.772	0.411	4.52216e-09	Proliferative_cells	FOXM1
3.73283e-27	0.446408	1	0.768	1.86641e-23	B_cells	OCIAD2			5.25091e-79	0.679447	0.809	0.64	2.62546e-75	G3_C1	ZNF891
4.34303e-41	0.446243	0.668	0.333	2.17151e-37	Myeloid_1	STOM			1.23635e-26	0.679427	1	0.914	6.18177e-23	Astrocytes	RPS28
1.0739e-37	0.445816	1	0.756	5.36951e-34	B_cells	PRXL2A			1.00149e-20	0.679267	0.98	0.808	5.00746e-17	Astrocytes	RPL27A
6.49381e-13	0.445723	0.463	0.099	3.24691e-09	Progenitor_cells	GDAP1L1			4.89699e-22	0.679136	0.895	0.486	2.44849e-18	Proliferative_cells	MAD2L1
5.39049e-69	0.445521	0.798	0.71	2.69524e-65	Metabolic_cells	ST8SIA5			5.28797e-20	0.679105	0.98	0.878	2.64398e-16	Astrocytes	RPSA
6.69435e-107	0.445355	0.555	0.055	3.34718e-103	Proliferative_cells	ANLN			5.67546e-07	0.678909	0.787	0.635	0.00283773	Stromal_cells	UBE2V1
4.17368e-109	0.44532	0.754	0.222	2.08684e-105	Progenitor_cells	CTNNA2			9.52471e-22	0.678894	0.95	0.363	4.76236e-18	Endothelial_cells	ARHGDIB
2.823e-10	0.4451	0.908	0.465	1.4115e-06	B_cells	WEE1			2.92216e-10	0.678522	0.766	0.638	1.46108e-06	Immune_cells	M6PR
1.85053e-55	0.444743	0.914	0.232	9.25267e-52	T_cells	CEBPG			7.71053e-13	0.678348	0.596	0.238	3.85527e-09	Stromal_cells	NID1
1.15754e-263	0.444501	0.935	0.341	5.7877e-260	Myeloid_2	PDK1			4.77536e-16	0.678283	0.787	0.419	2.38768e-12	Stromal_cells	GJC1
1.03943e-13	0.444287	0.604	0.375	5.19714e-10	ncRNA	AC245060.5			4.95294e-121	0.678196	0.99	0.842	2.47647e-117	G3_B1	RPL35A
5.57077e-26	0.443644	0.391	0.038	2.78539e-22	Myeloid_1	ITGAX			2.62363e-21	0.677949	0.925	0.361	1.31181e-17	Endothelial_cells	TUBB6
2.66809e-61	0.443501	0.941	0.801	1.33405e-57	Proliferative_cells	CNIH4			1.73975e-17	0.677749	0.982	0.625	8.69874e-14	Proliferative_cells	SEC11A
4.63092e-116	0.443477	0.949	0.231	2.31546e-112	T_cells	CARD16			3.06623e-08	0.677293	1	0.836	0.000153311	Proliferative_cells	UBA52
0.000331998	0.44346	0.714	0.458	1	T_cells	TOB1			1.45167e-08	0.676781	0.745	0.636	7.25835e-05	Stromal_cells	MPG
2.53289e-92	0.443362	0.524	0.575	1.26644e-88	Stromal_cells	MFAP2			4.3258e-15	0.676533	0.787	0.585	2.1629e-11	Stromal_cells	MAPK10
1.33365e-80	0.443298	0.534	0.038	6.66826e-77	Proliferative_cells	PBK			8.10419e-10	0.676332	0.638	0.336	4.05209e-06	Stromal_cells	EBF1
0.00183356	0.443276	0.48	0.174	1	ncRNA	CSKMT			1.24561e-19	0.676261	1	0.756	6.22803e-16	Proliferative_cells	BOLA3
5.88391e-12	0.443005	0.951	0.845	2.94195e-08	Progenitor_cells	EPRS			3.73001e-24	0.676061	1	0.693	1.86501e-20	Proliferative_cells	SH3BGRL3
1.99245e-11	0.442947	0.339	0.466	9.96225e-08	B_cells	HIST1H1E			3.23861e-36	0.675833	0.784	0.421	1.61931e-32	Immune_cells	DAB2
3.09175e-13	0.44234	0.886	0.789	1.54587e-09	T_cells	BTG1			1.02786e-12	0.675601	0.95	0.544	5.13932e-09	Endothelial_cells	LMNA
7.94738e-122	0.44226	0.783	0.226	3.97369e-118	Progenitor_cells	CNTN4			2.47201e-15	0.67555	0.766	0.448	1.23601e-11	Stromal_cells	CHST2
2.64372e-06	0.442231	0.94	0.56	0.0132186	B_cells	PALM2-AKAP2			8.44926e-08	0.675306	1	0.774	0.000422463	Endothelial_cells	ARPC3
1.46667e-40	0.442225	0.823	0.364	7.33334e-37	T_cells	SAMHD1			3.04135e-27	0.674817	0.99	0.873	1.52068e-23	Astrocytes	RPS3A
9.25683e-24	0.442092	0.906	0.862	4.62842e-20	Progenitor_cells	NFIB			4.20491e-134	0.674545	0.927	0.767	2.10245e-130	G3_C2	PNRC1
1.27884e-06	0.441437	0.412	0.164	0.0063942	ncRNA	AUXG01000058.1			3.94828e-13	0.674094	1	0.893	1.97414e-09	Stromal_cells	NACA
1.30581e-72	0.441324	0.602	0.018	6.52904e-69	Myeloid_2	OSM			5.64183e-51	0.673185	0.775	0.289	2.82092e-47	Immune_cells	SDS
0	0.440845	0.936	0.288	0	Myeloid_2	SHTN1			6.88753e-05	0.672859	0.809	0.637	0.344376	Stromal_cells	PDIA6
0.0081153	0.440779	0.463	0.296	1	Myeloid_1	REL			1.56671e-21	0.6725	0.702	0.206	7.83354e-18	Stromal_cells	LRRC32
1.11421e-204	0.440707	0.744	0.186	5.57107e-201	Myeloid_2	MMP19			4.93427e-106	0.672461	0.996	0.893	2.46714e-102	G3_B1	RPL37A
0.000186882	0.440699	0.459	0.62	0.934409	B_cells	HSPH1			1.01042e-37	0.67143	0.982	0.376	5.05209e-34	Proliferative_cells	EMP3
5.72857e-08	0.440521	0.865	0.626	0.000286429	Myeloid_2	PLEC			5.80821e-14	0.671426	0.975	0.646	2.90411e-10	Endothelial_cells	OSTC
0	0.440346	0.807	0.648	0	Astroependymal_cells	MPP6			2.39781e-11	0.671229	0.809	0.42	1.19891e-07	Stromal_cells	STOM
3.27769e-32	0.440217	0.943	0.33	1.63884e-28	T_cells	MSMO1			3.99291e-08	0.671096	0.925	0.662	0.000199646	Endothelial_cells	HSPA5
1.25521e-19	0.440173	0.937	0.564	6.27607e-16	T_cells	BUB3			4.56512e-07	0.670532	0.745	0.634	0.00228256	Stromal_cells	TMEM219
1.866e-44	0.440148	0.758	0.297	9.32998e-41	Progenitor_cells	PPP1R9A			1.03536e-36	0.670184	1	0.56	5.17682e-33	Proliferative_cells	IGFBP7
7.56725e-62	0.439873	0.347	0.047	3.78363e-58	Myeloid_1	CD53			2.23654e-18	0.669566	1	0.883	1.11827e-14	Astrocytes	PPIA
8.15854e-64	0.439849	0.247	0.542	4.07927e-60	Stromal_cells	FST			2.72656e-93	0.669443	0.979	0.855	1.36328e-89	G3_B1	SNHG29
1.68432e-15	0.439329	0.446	0.461	8.4216e-12	Myeloid_2	CARD19			1.27134e-14	0.669392	0.825	0.501	6.35671e-11	Proliferative_cells	TYMS
9.77933e-106	0.439099	0.884	0.633	4.88966e-102	Proliferative_cells	PCNA			4.22494e-06	0.669181	0.802	0.76	0.0211247	Immune_cells	SQSTM1
9.21831e-12	0.439062	0.581	0.364	4.60915e-08	Myeloid_1	DRAM1			2.31791e-15	0.668347	0.975	0.582	1.15896e-11	Endothelial_cells	METRN
1.61823e-122	0.438881	1	0.982	8.09114e-119	Metabolic_cells	MIF			2.1633e-130	0.66827	0.99	0.846	1.08165e-126	G3_B1	RPL5
7.59126e-12	0.438774	0.893	0.728	3.79563e-08	Myeloid_2	ARL6IP1			2.01877e-10	0.668008	0.95	0.67	1.00939e-06	Endothelial_cells	LAPTM4A
3.37179e-136	0.438696	0.897	0.346	1.6859e-132	Myeloid_2	BCL3			2.83472e-48	0.667617	0.97	0.441	1.41736e-44	Astrocytes	IGFBP5
6.29122e-125	0.438592	0.619	0.025	3.14561e-121	Progenitor_cells	CLVS2			8.09971e-10	0.667194	0.95	0.622	4.04985e-06	Endothelial_cells	SH3BP5
0	0.438024	0.805	0.611	0	Astroependymal_cells	NOS1AP			5.68426e-21	0.667148	0.964	0.868	2.84213e-17	Immune_cells	RPL22
2.66738e-08	0.437801	0.406	0.033	0.000133369	Myeloid_1	MS4A6A			4.07926e-81	0.666898	0.807	0.572	2.03963e-77	G3_C1	CBFA2T2
1.0044e-53	0.437778	0.362	0.051	5.02198e-50	Myeloid_1	NCF1			3.62207e-08	0.666753	0.809	0.686	0.000181104	Stromal_cells	GNG10
9.58129e-24	0.437573	0.676	0.42	4.79065e-20	Progenitor_cells	WASF1			3.79069e-28	0.666378	0.685	0.326	1.89534e-24	Immune_cells	PTPN6
5.28786e-84	0.437546	0.92	0.767	2.64393e-80	Proliferative_cells	ILF2			1.79243e-90	0.666276	0.82	0.576	8.96214e-87	G3_C1	GARS-DT
1.76684e-34	0.437537	0.421	0.583	8.83418e-31	Myeloid_2	NRIP1			8.08472e-17	0.66574	0.578	0.518	4.04236e-13	G3_C1	PGAP1
2.06354e-09	0.437251	0.461	0.29	1.03177e-05	Myeloid_2	PTGER4			3.76445e-06	0.665662	0.872	0.737	0.0188222	Stromal_cells	RPS17
2.6413e-25	0.436619	0.996	0.978	1.32065e-21	Progenitor_cells	HSP90AA1			8.60157e-144	0.665651	0.948	0.73	4.30078e-140	G3_C2	SNHG6
0	0.436338	0.783	0.551	0	Astroependymal_cells	CNTN1			1.59865e-36	0.665418	0.767	0.665	7.99326e-33	G3_C1	NFIB
2.94471e-36	0.436119	0.995	0.968	1.47236e-32	Metabolic_cells	IGFBP5			5.23697e-22	0.665406	0.685	0.415	2.61849e-18	Immune_cells	PMP22
2.02398e-46	0.435186	0.75	0.402	1.01199e-42	Progenitor_cells	NOVA2			2.02436e-08	0.665039	0.975	0.737	0.000101218	Endothelial_cells	RHOA
0.00975227	0.434946	0.517	0.432	1	Myeloid_1	HSPA1A			1.29765e-119	0.664834	0.997	0.906	6.48827e-116	G3_B1	H3F3A
8.55181e-26	0.434492	0.885	0.436	4.2759e-22	B_cells	IFIT2			4.59741e-14	0.664147	0.928	0.738	2.29871e-10	Immune_cells	TPM3
8.30616e-57	0.434308	1	0.708	4.15308e-53	B_cells	GABBR2			2.8461e-17	0.663274	0.901	0.786	1.42305e-13	Astrocytes	RPS10
4.82198e-13	0.434261	0.951	0.886	2.41099e-09	Progenitor_cells	PARP1			8.41863e-25	0.663041	1	0.884	4.20931e-21	Astrocytes	RPL13
5.61503e-37	0.434067	0.91	0.689	2.80752e-33	Progenitor_cells	PODXL2			2.14603e-16	0.662989	1	0.522	1.07302e-12	Endothelial_cells	RCN1
0.000928127	0.434047	0.491	0.247	1	ncRNA	HYMAI			2.27836e-08	0.662347	0.702	0.539	0.000113918	Stromal_cells	CYFIP1
3.13938e-101	0.433812	0.578	0.673	1.56969e-97	Stromal_cells	CD82			6.45431e-53	0.662298	0.975	0.119	3.22715e-49	Endothelial_cells	ACVRL1
2.2783e-200	0.433682	0.851	0.032	1.13915e-196	T_cells	CD79A			3.24175e-08	0.662261	0.787	0.588	0.000162087	Stromal_cells	CTNNA1
9.22419e-29	0.433301	0.602	0.237	4.61209e-25	Progenitor_cells	AMER2			4.76292e-10	0.662007	0.745	0.504	2.38146e-06	Stromal_cells	SH3KBP1
2.75014e-164	0.432973	0.274	0.055	1.37507e-160	Myeloid_1	CSTA			0.000117253	0.662003	0.511	0.2	0.586266	Stromal_cells	PHLDA2
9.94435e-52	0.432857	0.78	0.584	4.97218e-48	Metabolic_cells	ITGB8			7.40351e-05	0.661819	0.596	0.451	0.370176	Stromal_cells	LAP3
0	0.432389	0.878	0.798	0	Astroependymal_cells	HES1			5.55354e-10	0.661678	0.66	0.41	2.77677e-06	Stromal_cells	SMTN
7.74199e-56	0.43236	0.349	0.38	3.871e-52	Myeloid_1	TNFAIP8			4.03266e-64	0.661312	1	0.209	2.01633e-60	Proliferative_cells	HEYL
2.40512e-20	0.432009	0.4	0.119	1.20256e-16	Endothelial_cells	ESAM			3.60139e-08	0.661224	0.83	0.866	0.00018007	Stromal_cells	OST4
3.898e-164	0.431718	0.786	0.821	1.949e-160	Stromal_cells	PMEPA1			5.19577e-16	0.661069	0.982	0.647	2.59789e-12	Proliferative_cells	HNRNPF
0.00242485	0.431656	0.467	0.035	1	Myeloid_1	LY86			1.26648e-10	0.660605	0.883	0.877	6.33238e-07	Immune_cells	UQCR10
3.67582e-12	0.431565	0.881	0.868	1.83791e-08	Progenitor_cells	KIFAP3			4.54401e-152	0.660459	0.976	0.774	2.272e-148	G3_C2	SRP9
6.91684e-15	0.431485	0.676	0.47	3.45842e-11	Progenitor_cells	EFNB2			4.90159e-18	0.660455	0.982	0.868	2.45079e-14	Immune_cells	EIF1
8.2756e-06	0.431401	1	0.8	0.041378	B_cells	SLC3A2			9.11945e-12	0.660312	1	0.696	4.55972e-08	Proliferative_cells	YWHAH
7.38307e-76	0.431206	0.303	0.085	3.69153e-72	Myeloid_1	RASGEF1B			1.46042e-09	0.660106	0.702	0.497	7.30211e-06	Stromal_cells	FAM20C
2.85009e-16	0.430864	0.926	0.805	1.42505e-12	Progenitor_cells	SPTBN1			1.58396e-21	0.660017	0.748	0.525	7.91978e-18	Immune_cells	ABHD12
1.07456e-06	0.430797	0.448	0.067	0.0053728	Myeloid_1	FYB1			3.71575e-05	0.659808	0.684	0.405	0.185787	Proliferative_cells	KIF20B
0	0.43076	0.951	0.026	0	Myeloid_2	CXorf21			2.43722e-40	0.65957	1	0.393	1.21861e-36	Proliferative_cells	HLA-E
2.27012e-20	0.430443	0.753	0.348	1.13506e-16	Endothelial_cells	STC1			5.31913e-07	0.659281	0.596	0.307	0.00265957	Stromal_cells	TNS3
9.93076e-93	0.430395	0.655	0.799	4.96538e-89	Stromal_cells	ANGPT1			1.24462e-08	0.659024	0.737	0.382	6.22308e-05	Proliferative_cells	PRC1
4.62709e-64	0.430049	0.881	0.67	2.31355e-60	Proliferative_cells	DUT			2.98064e-209	0.658893	0.885	0.524	1.49032e-205	G3_B1	STMN4
1.81255e-44	0.42996	0.581	0.461	9.06277e-41	Metabolic_cells	PRSS35			2.43427e-25	0.658642	0.925	0.281	1.21714e-21	Endothelial_cells	PDLIM1
3.69154e-17	0.429413	1	0.728	1.84577e-13	B_cells	SYNJ2			3.51413e-57	0.658371	0.95	0.106	1.75706e-53	Endothelial_cells	BCL6B
1.11764e-14	0.429172	0.423	0.337	5.58821e-11	Myeloid_1	MAP3K8			4.88288e-07	0.658203	1	0.842	0.00244144	Endothelial_cells	MYL12B
6.90636e-16	0.428749	0.619	0.329	3.45318e-12	ncRNA	ATL2			2.31775e-20	0.657295	0.982	0.807	1.15887e-16	Proliferative_cells	HLA-C
2.48107e-26	0.428739	0.844	0.578	1.24054e-22	Progenitor_cells	SSBP3			1.5032e-13	0.656827	0.766	0.485	7.51599e-10	Stromal_cells	BCAR1
1.46082e-10	0.428666	0.508	0.726	7.30412e-07	Stromal_cells	LEF1			1.42306e-07	0.656765	0.957	0.844	0.000711529	Stromal_cells	NPM1
3.74917e-96	0.42866	0.998	0.965	1.87459e-92	Proliferative_cells	TAGLN2			1.38944e-29	0.656606	1	0.578	6.9472e-26	Proliferative_cells	TLN1
8.55159e-82	0.428574	0.972	0.866	4.27579e-78	Proliferative_cells	HDGF			2.12566e-14	0.656326	0.766	0.417	1.06283e-10	Stromal_cells	ITGAV
9.94139e-126	0.428523	0.85	0.388	4.9707e-122	Myeloid_2	BAZ1A			4.01052e-08	0.656307	0.925	0.548	0.000200526	Endothelial_cells	RAP1A
7.8833e-186	0.428408	0.909	0.059	3.94165e-182	T_cells	DOK2			1.42653e-108	0.655773	0.993	0.826	7.13266e-105	G3_B1	RPL29
0	0.428373	0.996	0.453	0	Myeloid_2	FXYD2			2.03541e-38	0.655449	0.658	0.185	1.01771e-34	Immune_cells	IL1B
1.54009e-11	0.428285	0.673	0.448	7.70043e-08	Myeloid_1	ARHGAP18			1.75533e-35	0.654882	0.982	0.477	8.77665e-32	Proliferative_cells	SELENOP
1.0035e-141	0.427744	0.945	0.575	5.01751e-138	Myeloid_1	CXCL1			5.64629e-28	0.654831	1	0.914	2.82315e-24	Astrocytes	RPS14
1.61882e-39	0.427562	0.717	0.363	8.09408e-36	Progenitor_cells	SLC16A9			9.90085e-45	0.65463	1	0.363	4.95042e-41	Proliferative_cells	PDLIM2
1.52228e-171	0.427493	0.931	0.124	7.61141e-168	T_cells	TRAF3IP3			1.86498e-07	0.654549	0.894	0.841	0.000932488	Stromal_cells	MICOS10
6.62522e-67	0.427443	0.313	0.228	3.31261e-63	Myeloid_1	OTUD1			2.50635e-20	0.654257	0.73	0.546	1.25317e-16	Immune_cells	SCAMP2
2.50394e-18	0.427249	0.335	0.407	1.25197e-14	B_cells	BAZ1A			1.92109e-05	0.654212	0.649	0.234	0.0960546	Proliferative_cells	KNL1
9.70556e-10	0.42663	0.53	0.522	4.85278e-06	Myeloid_1	HLA-DMA			3.05151e-31	0.654009	0.975	0.337	1.52576e-27	Endothelial_cells	ITGA2
0	0.426194	0.79	0.181	0	Proliferative_cells	ZWINT			3.08379e-107	0.653797	0.978	0.796	1.5419e-103	G3_B1	BTF3
6.62808e-80	0.42607	0.478	0.042	3.31404e-76	Myeloid_1	VSIG4			0.00181563	0.653663	0.536	0.654	1	G3_C1	PLCG2
1.13967e-29	0.425686	0.376	0.037	5.69837e-26	Myeloid_1	CD48			5.16361e-20	0.653516	0.85	0.157	2.58181e-16	Endothelial_cells	PCAT19
2.75034e-134	0.425574	0.862	0.586	1.37517e-130	Proliferative_cells	DTYMK			1.47317e-120	0.653342	0.872	0.708	7.36583e-117	G3_C2	EPB41L2
4.19474e-36	0.425479	0.384	0.34	2.09737e-32	Myeloid_2	TRIB1			3.56933e-33	0.652991	0.982	0.471	1.78466e-29	Proliferative_cells	CTSS
9.32616e-08	0.425224	0.345	0.591	0.000466308	Stromal_cells	LAMA4			3.89291e-13	0.652915	1	0.907	1.94646e-09	Stromal_cells	RPS27A
1.02211e-20	0.424904	0.95	0.954	5.11055e-17	Myeloid_1	UBC			2.46351e-37	0.652866	0.982	0.379	1.23175e-33	Proliferative_cells	SRGN
1.27012e-21	0.424897	0.963	0.884	6.35061e-18	Progenitor_cells	GAS5			4.60111e-06	0.652767	0.809	0.634	0.0230055	Stromal_cells	SNHG5
4.90323e-07	0.424761	1	0.744	0.00245161	B_cells	GALNT2			1.08582e-16	0.652396	0.712	0.533	5.42912e-13	Immune_cells	RNF213
0	0.424505	0.992	0.417	0	Myeloid_2	ZC3HAV1			4.07678e-56	0.652385	0.748	0.229	2.03839e-52	Immune_cells	SLC40A1
0.00512021	0.424388	0.638	0.433	1	B_cells	EZR			3.93696e-31	0.652009	1	0.35	1.96848e-27	Endothelial_cells	CCND1
8.63582e-22	0.424215	0.489	0.108	4.31791e-18	Myeloid_1	LINC01094			7.4365e-14	0.651454	0.982	0.836	3.71825e-10	Proliferative_cells	TUBB
2.77449e-234	0.423899	0.895	0.28	1.38724e-230	ncRNA	MMP17			9.18659e-08	0.651192	0.809	0.712	0.00045933	Stromal_cells	COMT
1.54123e-46	0.423725	0.631	0.23	7.70615e-43	Progenitor_cells	PRKCB			1.13532e-05	0.650802	0.787	0.793	0.056766	Stromal_cells	DAD1
9.00508e-38	0.423493	0.954	0.377	4.50254e-34	T_cells	UGCG			1.77616e-27	0.650791	1	0.892	8.88078e-24	Astrocytes	RACK1
9.69166e-34	0.423294	0.803	0.496	4.84583e-30	Progenitor_cells	FAM43A			1.45779e-27	0.65052	0.667	0.249	7.28896e-24	Immune_cells	ELF1
3.81929e-101	0.422476	0.732	0.408	1.90964e-97	Proliferative_cells	RRM1			4.21491e-08	0.650037	0.915	0.864	0.000210746	Stromal_cells	ATP5MG
1.40109e-14	0.422351	0.87	0.684	7.00543e-11	ncRNA	FZD3			1.60959e-25	0.649905	1	0.872	8.04795e-22	Astrocytes	RPL3
1.16306e-67	0.42224	0.911	0.778	5.8153e-64	Proliferative_cells	CBX1			9.60121e-49	0.649761	1	0.275	4.8006e-45	Proliferative_cells	PDLIM1
3.24433e-31	0.421984	0.995	0.993	1.62217e-27	B_cells	EEF1A1			7.99577e-13	0.649242	0.979	0.924	3.99789e-09	Stromal_cells	PTMA
4.60889e-64	0.421738	0.995	0.628	2.30444e-60	Myeloid_2	PLCG2			5.84169e-15	0.64916	0.85	0.336	2.92085e-11	Endothelial_cells	AHNAK
0.00259548	0.421494	0.481	0.046	1	Myeloid_2	CSTA			1.56803e-60	0.648305	0.849	0.783	7.84016e-57	G3_C1	REV3L
1.04628e-57	0.421233	0.644	0.487	5.2314e-54	Metabolic_cells	NXPH4			3.75313e-22	0.648151	1	0.869	1.87656e-18	Astrocytes	FAU
1.62871e-201	0.421088	0.628	0.536	8.14354e-198	Astroependymal_cells	PDGFRA			3.81037e-08	0.648124	0.66	0.344	0.000190518	Stromal_cells	NUPR1
6.72395e-122	0.421032	0.298	0.233	3.36197e-118	Myeloid_2	CARD16			2.30211e-15	0.648073	0.947	0.561	1.15106e-11	Proliferative_cells	GNG5
8.61424e-06	0.420573	0.995	0.948	0.0430712	B_cells	LMNA			1.53119e-08	0.647324	0.772	0.427	7.65596e-05	Proliferative_cells	MIS18BP1
5.00203e-17	0.420321	0.476	0.549	2.50101e-13	Astroependymal_cells	CRH			0.00605491	0.647313	0.617	0.592	1	Stromal_cells	REXO2
1.4835e-51	0.419826	0.546	0.144	7.41748e-48	Proliferative_cells	TMSB15A			7.62294e-100	0.647269	0.996	0.86	3.81147e-96	G3_B1	NACA
0	0.419405	0.643	0.503	0	Astroependymal_cells	PRELP			4.38304e-08	0.647208	1	0.883	0.000219152	Endothelial_cells	TPT1
0	0.419359	0.986	0.454	0	Myeloid_2	PLAU			0.000358476	0.64668	0.702	0.663	1	Stromal_cells	RNASEH2C
1.32264e-26	0.419019	0.321	0.274	6.61321e-23	B_cells	ITGA4			2.69679e-12	0.64655	0.702	0.296	1.34839e-08	Stromal_cells	ITPRIPL2
5.02815e-46	0.418914	0.264	0.555	2.51408e-42	Stromal_cells	FGL2			2.34434e-155	0.64616	0.992	0.823	1.17217e-151	G3_C2	CHCHD2
3.16982e-16	0.418688	0.936	0.7	1.58491e-12	Myeloid_1	BHLHE41			3.23485e-09	0.646149	1	0.851	1.61742e-05	Proliferative_cells	RPL8
1.23267e-201	0.418687	0.99	0.543	6.16334e-198	Myeloid_2	PID1			1.60747e-12	0.645947	0.842	0.583	8.03736e-09	Proliferative_cells	SGO2
4.31669e-23	0.418681	0.491	0.666	2.15834e-19	Stromal_cells	IFITM10			1.2714e-09	0.64584	0.766	0.506	6.35701e-06	Stromal_cells	PPFIBP1
1.50194e-20	0.418649	0.57	0.248	7.5097e-17	Progenitor_cells	SYP			4.11759e-43	0.645753	0.98	0.495	2.05879e-39	Astrocytes	WWTR1
2.28952e-13	0.417764	0.896	0.649	1.14476e-09	ncRNA	PAX6			2.58133e-111	0.645414	0.9	0.51	1.29066e-107	G3_B1	FSCN1
0	0.417676	0.792	0.635	0	Astroependymal_cells	DOK5			0.00115453	0.645262	0.675	0.353	1	Endothelial_cells	HSPB1
1.44509e-66	0.417486	0.734	0.318	7.22544e-63	Progenitor_cells	CHD5			1.84486e-14	0.645063	1	0.649	9.22432e-11	Proliferative_cells	EEF1D
1.3949e-275	0.417314	0.759	0.574	6.97452e-272	Astroependymal_cells	ATF3			1.00896e-05	0.644759	0.596	0.376	0.050448	Stromal_cells	PSMB8
3.39176e-25	0.417118	0.996	0.965	1.69588e-21	Progenitor_cells	CALM1			4.30787e-37	0.644724	0.73	0.32	2.15394e-33	Immune_cells	DOCK10
0	0.417112	0.953	0.851	0	Astroependymal_cells	RHOBTB3			1.12052e-22	0.644723	1	0.874	5.60258e-19	Astrocytes	RPS25
0	0.416694	0.896	0.737	0	Astroependymal_cells	SOCS2			2.60049e-26	0.644405	0.95	0.256	1.30025e-22	Endothelial_cells	CAV2
1.26052e-30	0.416465	0.307	0.166	6.3026e-27	B_cells	POU2F2			3.75028e-127	0.644085	0.982	0.815	1.87514e-123	G3_B1	HNRNPA1
1.30861e-144	0.416302	0.889	0.409	6.54307e-141	Myeloid_1	AKR1B1			3.59944e-12	0.644068	0.851	0.65	1.79972e-08	Stromal_cells	NPC2
1.68968e-37	0.416282	0.216	0.385	8.44839e-34	B_cells	TLE1			3.41776e-15	0.644038	0.99	0.87	1.70888e-11	Astrocytes	COX6C
8.62068e-16	0.416227	0.529	0.088	4.31034e-12	Myeloid_1	PLA2G7			2.02032e-26	0.643978	0.99	0.901	1.01016e-22	Astrocytes	RPS21
1.43622e-16	0.415981	0.959	0.921	7.18112e-13	Progenitor_cells	TCF4			4.14617e-05	0.643771	0.745	0.728	0.207309	Stromal_cells	DDT
1.66777e-129	0.415829	0.294	0.107	8.33887e-126	Myeloid_1	APBB1IP			5.5445e-17	0.643612	1	0.523	2.77225e-13	Endothelial_cells	CD2AP
0.000492887	0.415723	0.419	0.621	1	Stromal_cells	HMCN1			1.08487e-18	0.643126	0.95	0.324	5.42435e-15	Endothelial_cells	CSRP1
6.86543e-68	0.415335	0.229	0.547	3.43271e-64	Stromal_cells	ANGPT2			5.59326e-16	0.642927	0.883	0.815	2.79663e-12	Immune_cells	RPL7
2.95355e-52	0.415206	0.725	0.272	1.47677e-48	Progenitor_cells	FRRS1L			2.12295e-12	0.642745	1	0.874	1.06148e-08	Stromal_cells	RPL32
4.87262e-106	0.414685	0.92	0.578	2.43631e-102	ncRNA	FLRT2			5.42953e-24	0.642693	0.982	0.484	2.71476e-20	Proliferative_cells	GNAI2
5.60978e-40	0.414655	0.994	0.972	2.80489e-36	Metabolic_cells	COL6A2			5.81038e-12	0.642274	1	0.883	2.90519e-08	Proliferative_cells	RPS7
2.1974e-48	0.414568	0.693	0.265	1.0987e-44	Progenitor_cells	SLC1A2			5.23626e-83	0.642241	0.953	0.799	2.61813e-79	G3_B1	TUBB
2.03328e-44	0.414563	0.945	0.878	1.01664e-40	Metabolic_cells	NTRK2			1.91459e-14	0.642202	1	0.86	9.57297e-11	Astrocytes	OST4
6.75502e-18	0.414448	0.294	0.125	3.37751e-14	Metabolic_cells	VGF			4.39163e-128	0.641903	0.816	0.482	2.19582e-124	G3_C1	SCN3A
1.00926e-81	0.414186	0.935	0.776	5.0463e-78	Proliferative_cells	RANBP1			1.62507e-14	0.641499	1	0.734	8.12537e-11	Proliferative_cells	GLRX5
1.89086e-31	0.413713	0.412	0.43	9.45428e-28	Myeloid_1	THBD			1.27847e-37	0.641452	1	0.464	6.39235e-34	Proliferative_cells	IFITM3
5.96725e-13	0.413414	0.629	0.743	2.98363e-09	ncRNA	LINC02802			2.44491e-25	0.641289	1	0.93	1.22246e-21	Astrocytes	RPL41
8.36544e-17	0.413358	0.925	0.914	4.18272e-13	Myeloid_2	ITGB1			0.000297096	0.641271	0.723	0.655	1	Stromal_cells	SPON2
0	0.413349	0.959	0.195	0	Myeloid_2	AMPD3			4.42815e-06	0.640767	0.85	0.618	0.0221407	Endothelial_cells	PPP1R14B
6.04901e-37	0.412971	1	0.913	3.02451e-33	B_cells	DCBLD2			1.82402e-14	0.640325	0.975	0.521	9.1201e-11	Endothelial_cells	CDK2AP1
0	0.412907	0.91	0.783	0	Astroependymal_cells	CHPF			8.4969e-29	0.640228	1	0.916	4.24845e-25	Astrocytes	RPL37A
3.17364e-174	0.412905	0.943	0.108	1.58682e-170	T_cells	APBB1IP			8.11933e-28	0.640146	0.975	0.404	4.05967e-24	Endothelial_cells	SEC24D
3.90122e-89	0.412851	0.523	0.046	1.95061e-85	Proliferative_cells	HMMR			3.10475e-08	0.639911	0.975	0.809	0.000155237	Endothelial_cells	ARPC5
1.67719e-21	0.412844	0.666	0.418	8.38593e-18	Myeloid_1	DSE			9.75082e-23	0.639871	0.95	0.481	4.87541e-19	Endothelial_cells	ITGA6
8.98655e-05	0.412458	0.649	0.426	0.449327	Myeloid_2	PDE4B			2.12035e-49	0.639689	1	0.218	1.06017e-45	Proliferative_cells	TPM2
5.77342e-47	0.412182	1	0.984	2.88671e-43	Myeloid_2	MTRNR2L8			1.09592e-36	0.639242	0.982	0.312	5.47959e-33	Proliferative_cells	TYROBP
6.27522e-57	0.412033	0.999	0.983	3.13761e-53	Myeloid_2	PSAP			2.41528e-65	0.639145	0.95	0.081	1.20764e-61	Endothelial_cells	AC083855.2
1.42302e-14	0.411782	0.424	0.394	7.11512e-11	Myeloid_1	NDRG1			8.46238e-26	0.639102	1	0.929	4.23119e-22	Immune_cells	RPL41
3.18008e-99	0.411674	0.629	0.715	1.59004e-95	Stromal_cells	ADAMTS16			9.77141e-20	0.638987	0.982	0.619	4.88571e-16	Proliferative_cells	PSME2
1.01808e-11	0.41151	0.996	0.921	5.09041e-08	Endothelial_cells	TCF4			1.24225e-09	0.638652	0.766	0.596	6.21124e-06	Stromal_cells	ARPC1B
6.93807e-231	0.411313	0.663	0.177	3.46904e-227	Proliferative_cells	CLSPN			2.92105e-38	0.638458	1	0.392	1.46053e-34	Proliferative_cells	TUBA1C
8.80283e-06	0.411214	0.994	0.965	0.0440141	T_cells	CALM1			0.000111873	0.638208	0.723	0.631	0.559363	Stromal_cells	SEC11A
4.76014e-05	0.411184	0.84	0.885	0.238007	T_cells	GAS5			1.06766e-23	0.638064	0.694	0.415	5.33831e-20	Immune_cells	ID2
1.80016e-89	0.411117	0.597	0.208	9.00082e-86	Proliferative_cells	NCAPG			1.5398e-16	0.637741	0.99	0.863	7.69898e-13	Astrocytes	ATP5ME
4.82673e-31	0.410454	0.501	0.149	2.41337e-27	Proliferative_cells	NDC80			5.59114e-08	0.637735	0.9	0.521	0.000279557	Endothelial_cells	HES4
8.11435e-27	0.410102	0.995	0.561	4.05718e-23	B_cells	ARPC5L			1.25072e-12	0.63634	0.723	0.474	6.25362e-09	Stromal_cells	INPP4B
2.09691e-31	0.409751	0.24	0.297	1.04845e-27	T_cells	PTGER4			3.36914e-88	0.636244	0.942	0.804	1.68457e-84	G3_B1	GPM6A
3.35574e-15	0.409658	0.408	0.41	1.67787e-11	B_cells	CIITA			1.60948e-66	0.635961	0.909	0.781	8.04738e-63	G3_C1	CELF4
1.65237e-06	0.409467	1	0.983	0.00826184	B_cells	NUCKS1			2.12567e-06	0.635828	0.936	0.88	0.0106283	Stromal_cells	RPSA
1.24217e-151	0.409396	0.689	0.803	6.21085e-148	Stromal_cells	MDFI			2.37891e-34	0.635759	0.982	0.515	1.18945e-30	Proliferative_cells	HLA-DPB1
2.54924e-24	0.408844	0.832	0.606	1.27462e-20	Progenitor_cells	GSTA4			1.03247e-42	0.635307	0.723	0.566	5.16237e-39	G3_C1	TBR1
2.93418e-17	0.408835	0.412	0.198	1.46709e-13	Myeloid_1	MT1E			4.33676e-119	0.635299	0.996	0.933	2.16838e-115	G3_B1	ACTB
0	0.408642	0.931	0.035	0	Myeloid_2	ARHGAP45			1.10522e-32	0.63508	0.975	0.342	5.52612e-29	Endothelial_cells	GASK1B
2.35718e-153	0.408554	0.77	0.21	1.17859e-149	Progenitor_cells	AP000894.2			2.15242e-25	0.634949	1	0.848	1.07621e-21	Astrocytes	RPL19
2.25302e-15	0.408502	0.836	0.641	1.12651e-11	Progenitor_cells	TUBB2A			9.45424e-07	0.634712	0.596	0.016	0.00472712	Proliferative_cells	DLGAP5
0	0.408466	0.708	0.612	0	Astroependymal_cells	SHISA6			2.48929e-26	0.634306	1	0.905	1.24465e-22	Astrocytes	RPS27A
5.20247e-91	0.408105	0.29	0.647	2.60124e-87	Stromal_cells	CXCL1			5.9527e-30	0.633924	0.721	0.307	2.97635e-26	Immune_cells	DNASE2
6.93997e-90	0.407854	0.864	0.593	3.46998e-86	Proliferative_cells	SMC1A			1.18205e-07	0.63387	0.723	0.593	0.000591025	Stromal_cells	TMEM35B
0	0.407514	0.764	0.608	0	Astroependymal_cells	GVQW3			4.57461e-85	0.633489	0.809	0.509	2.2873e-81	G3_C1	CHRM3
3.40025e-116	0.406528	0.566	0.069	1.70013e-112	Proliferative_cells	PRR11			3.88449e-20	0.633478	0.702	0.212	1.94225e-16	Stromal_cells	LAMB2
3.6916e-88	0.406521	0.301	0.339	1.8458e-84	Myeloid_2	SESN2			1.94009e-96	0.633475	0.978	0.79	9.70043e-93	G3_B1	BEX1
3.74581e-29	0.406404	0.618	0.278	1.8729e-25	ncRNA	ZNF26			4.8877e-09	0.632728	0.979	0.879	2.44385e-05	Stromal_cells	RPL18
1.87145e-41	0.406184	0.92	0.318	9.35727e-38	T_cells	ILF3-DT			0.000601558	0.632442	0.632	0.371	1	Proliferative_cells	TPX2
3.65697e-19	0.405984	0.931	0.965	1.82849e-15	B_cells	RPL5			1.09574e-10	0.632295	0.95	0.588	5.4787e-07	Endothelial_cells	CD55
2.1617e-12	0.405979	0.416	0.335	1.08085e-08	ncRNA	LINC-PINT			4.41452e-25	0.63227	0.64	0.248	2.20726e-21	Immune_cells	CCL3L1
1.13808e-87	0.405909	0.783	0.28	5.69041e-84	Progenitor_cells	TAFA5			5.9523e-20	0.63167	0.694	0.482	2.97615e-16	Immune_cells	ITPR2
1.18337e-11	0.40578	0.413	0.267	5.91684e-08	Myeloid_1	HSPA1B			1.03717e-120	0.631567	0.859	0.785	5.18585e-117	G3_C2	PDE4DIP
4.88451e-146	0.405759	0.93	0.441	2.44225e-142	Myeloid_2	DAB2			6.02126e-35	0.631446	1	0.508	3.01063e-31	Proliferative_cells	LY6E
1.74383e-48	0.405727	0.265	0.548	8.71917e-45	Stromal_cells	FAM20A			3.24289e-13	0.630534	0.95	0.607	1.62144e-09	Endothelial_cells	GRN
5.73523e-10	0.405454	0.96	0.567	2.86762e-06	T_cells	COTL1			7.24251e-06	0.630514	0.83	0.795	0.0362126	Stromal_cells	DSTN
1.40684e-07	0.405338	0.986	0.694	0.000703422	B_cells	UQCRFS1			1.47111e-08	0.629603	0.586	0.431	7.35553e-05	Immune_cells	TMEM123
1.66627e-151	0.405047	0.797	0.359	8.33134e-148	Myeloid_1	PTPRJ			2.90895e-25	0.629416	0.947	0.454	1.45447e-21	Proliferative_cells	EGR1
3.08129e-39	0.404813	0.537	0.07	1.54064e-35	Progenitor_cells	KCNK3			6.12532e-17	0.629378	0.685	0.538	3.06266e-13	Immune_cells	PSMB10
4.35379e-24	0.404541	0.955	0.802	2.1769e-20	Progenitor_cells	TBCB			5.13685e-08	0.629232	0.975	0.75	0.000256843	Endothelial_cells	NOP10
5.57446e-21	0.404383	0.369	0.17	2.78723e-17	Myeloid_1	ACSL1			5.70767e-41	0.628991	1	0.419	2.85383e-37	Proliferative_cells	TESC
1.3316e-13	0.404349	0.726	0.379	6.65801e-10	T_cells	CDKN2D			3.07691e-08	0.628864	0.895	0.686	0.000153846	Proliferative_cells	SPATS2L
4.21742e-98	0.404114	0.987	0.923	2.10871e-94	Proliferative_cells	S100A13			1.3517e-20	0.628714	0.982	0.912	6.75852e-17	Immune_cells	RPL14
0.0032686	0.40383	0.959	0.878	1	Myeloid_2	GNAI2			2.2089e-19	0.628294	1	0.575	1.10445e-15	Proliferative_cells	KDELR2
4.04626e-07	0.403424	0.672	0.544	0.00202313	Progenitor_cells	PROX1			2.3574e-15	0.627997	0.667	0.512	1.1787e-11	Immune_cells	HCLS1
0	0.403332	0.994	0.386	0	Myeloid_2	SH3BP1			0.00010177	0.627699	0.787	0.715	0.50885	Stromal_cells	ZCRB1
1.31396e-09	0.403109	0.705	0.53	6.56982e-06	Progenitor_cells	CRYAB			2.22108e-47	0.627672	0.83	0.712	1.11054e-43	G3_C1	SHPRH
1.85531e-21	0.4031	0.984	0.898	9.27656e-18	Myeloid_1	ATOX1			1.57617e-101	0.627556	0.99	0.852	7.88086e-98	G3_B1	YBX1
0.000290033	0.403083	1	0.929	1	B_cells	UQCRH			6.96993e-104	0.627198	0.776	0.64	3.48497e-100	G3_C2	ANKRD33B
3.57645e-80	0.403076	0.598	0.734	1.78822e-76	Stromal_cells	EPHA3			6.62225e-12	0.627166	0.702	0.354	3.31112e-08	Stromal_cells	BDH2
1.34841e-214	0.402932	0.862	0.27	6.74204e-211	Myeloid_2	RELB			1.72636e-25	0.627162	0.703	0.367	8.63178e-22	Immune_cells	PSMB8
5.30102e-242	0.402636	0.995	0.552	2.65051e-238	Myeloid_2	TGFBR1			1.16129e-11	0.627079	0.681	0.384	5.80643e-08	Stromal_cells	CCR10
6.83083e-51	0.402343	0.923	0.637	3.41542e-47	ncRNA	PTPRZ1			7.59371e-44	0.627074	0.975	0.136	3.79685e-40	Endothelial_cells	KRT18
1.24572e-39	0.40227	0.732	0.613	6.2286e-36	Metabolic_cells	TRIM9			0.000784777	0.626652	0.766	0.7	1	Stromal_cells	VMP1
2.29425e-28	0.402233	0.764	0.508	1.14713e-24	ncRNA	ANKRD26			3.97614e-14	0.626518	0.766	0.428	1.98807e-10	Stromal_cells	APP
5.82303e-53	0.402035	0.551	0.311	2.91151e-49	Metabolic_cells	ZNF395			1.32154e-08	0.62647	0.702	0.164	6.60772e-05	Proliferative_cells	HIST1H1D
0	0.401943	0.931	0.86	0	Astroependymal_cells	GOLM1			9.79475e-13	0.626358	0.712	0.612	4.89737e-09	Immune_cells	IFNGR2
8.93109e-21	0.401863	0.858	0.389	4.46554e-17	B_cells	BCL7A			8.35228e-62	0.626315	0.757	0.172	4.17614e-58	Immune_cells	PLBD1
2.27208e-30	0.401492	0.828	0.782	1.13604e-26	Metabolic_cells	PLOD2			3.57842e-20	0.626302	0.739	0.586	1.78921e-16	Immune_cells	ARRB2
7.1893e-17	0.401429	0.893	0.789	3.59465e-13	Progenitor_cells	SIPA1L2			1.23668e-11	0.626281	1	0.735	6.18339e-08	Proliferative_cells	SRSF9
3.42031e-37	0.400921	0.855	0.406	1.71015e-33	Endothelial_cells	LAMB1			2.0625e-05	0.625727	0.66	0.567	0.103125	Stromal_cells	CRIP2
5.88548e-176	0.400748	0.774	0.207	2.94274e-172	Myeloid_2	IL18			1.22599e-06	0.625682	0.745	0.581	0.00612994	Stromal_cells	ZEB2
0.00840465	0.400434	0.431	0.289	1	Endothelial_cells	UTRN			5.90885e-138	0.625615	0.967	0.835	2.95443e-134	G3_C2	UQCR10
2.12076e-45	0.400019	1	0.685	1.06038e-41	B_cells	RRM2B			1.27308e-07	0.625466	0.851	0.687	0.000636539	Stromal_cells	SPATS2L
9.30183e-101	0.399868	0.954	0.308	4.65091e-97	T_cells	HEMK1			2.89591e-18	0.625068	0.982	0.584	1.44796e-14	Proliferative_cells	ALDH9A1
2.61218e-09	0.399398	0.4	0.319	1.30609e-05	Endothelial_cells	RAMP2			1.01973e-08	0.624969	0.596	0.239	5.09864e-05	Stromal_cells	HES1
0	0.3991	0.992	0.019	0	Myeloid_2	CSF2RB			1.426e-31	0.624532	0.982	0.544	7.12999e-28	Proliferative_cells	IGSF6
2.96981e-46	0.398959	0.519	0.662	1.4849e-42	Stromal_cells	SH3PXD2B			4.21677e-20	0.624081	1	0.961	2.10839e-16	Astrocytes	TMSB10
0	0.398873	0.995	0.496	0	Myeloid_2	ITPR1			1.07207e-08	0.623827	0.875	0.518	5.36037e-05	Endothelial_cells	QKI
0.00197622	0.398439	0.393	0.652	1	Stromal_cells	COL8A2			1.29923e-23	0.62367	0.99	0.87	6.49615e-20	Astrocytes	RPS8
7.20409e-89	0.398142	0.348	0.045	3.60204e-85	Myeloid_1	CD300A			1.66327e-11	0.623516	0.99	0.853	8.31636e-08	Astrocytes	CD63
2.77588e-64	0.398053	0.858	0.48	1.38794e-60	ncRNA	PGM2L1			5.46193e-44	0.623489	1	0.343	2.73096e-40	Proliferative_cells	GYPC
1.34557e-25	0.397942	0.322	0.227	6.72783e-22	Myeloid_2	NR4A1			3.87632e-30	0.622708	1	0.916	1.93816e-26	Astrocytes	RPL37
5.57007e-10	0.397746	0.986	0.821	2.78503e-06	Myeloid_2	PRELID1			1.09768e-98	0.622543	0.995	0.854	5.48841e-95	G3_B1	RPL24
1.01513e-39	0.397733	0.899	0.818	5.07567e-36	Metabolic_cells	GPM6A			2.35535e-10	0.622465	0.98	0.789	1.17767e-06	Astrocytes	DSTN
7.82059e-31	0.397723	0.398	0.337	3.91029e-27	Myeloid_1	LPAR6			4.30049e-26	0.621888	0.99	0.857	2.15025e-22	Astrocytes	RPS16
1.56403e-50	0.397232	0.531	0.169	7.82013e-47	Proliferative_cells	RACGAP1			7.22477e-10	0.620985	0.681	0.425	3.61238e-06	Stromal_cells	SPRY1
1.84384e-20	0.396677	0.984	0.672	9.21922e-17	Endothelial_cells	RGCC			2.08942e-06	0.620762	0.809	0.768	0.0104471	Stromal_cells	NDUFB10
5.10114e-161	0.396657	0.805	0.284	2.55057e-157	Myeloid_1	ATF5			7.14008e-06	0.62051	0.872	0.833	0.0357004	Stromal_cells	YWHAB
0	0.396555	0.994	0.513	0	Myeloid_2	PLTP			1.76328e-115	0.620294	0.845	0.557	8.8164e-112	G3_C1	AGPAT4
0.0053552	0.396407	0.606	0.515	1	B_cells	ARL4A			8.07601e-19	0.620165	0.748	0.532	4.038e-15	Immune_cells	ANXA11
4.42481e-25	0.396368	0.997	0.756	2.21241e-21	Myeloid_2	PIK3R1			2.14262e-08	0.620011	0.872	0.867	0.000107131	Stromal_cells	ATP5ME
5.90162e-133	0.396349	0.954	0.232	2.95081e-129	T_cells	LY96			2.01755e-92	0.619755	0.984	0.822	1.00878e-88	G3_B1	JUND
1.70406e-60	0.39606	0.17	0.47	8.52031e-57	B_cells	GNG2			1.13405e-05	0.61947	0.681	0.62	0.0567024	Stromal_cells	ACTN1
4.6591e-08	0.395941	0.68	0.436	0.000232955	Progenitor_cells	ELN			3.01124e-10	0.619441	0.712	0.556	1.50562e-06	Immune_cells	MYDGF
8.07733e-08	0.395469	0.69	0.382	0.000403866	Endothelial_cells	TP53I11			5.15302e-38	0.619115	1	0.482	2.57651e-34	Proliferative_cells	HIC1
3.07841e-25	0.395423	0.96	0.662	1.5392e-21	T_cells	ARPC1B			2.54081e-07	0.619113	0.829	0.804	0.00127041	Immune_cells	ERP29
1.45474e-17	0.395304	0.701	0.438	7.27368e-14	Myeloid_1	PPIF			2.94374e-09	0.6189	0.766	0.531	1.47187e-05	Stromal_cells	LIMA1
4.11292e-13	0.395256	0.995	0.719	2.05646e-09	B_cells	PSMD7			1.39149e-27	0.618667	1	0.929	6.95746e-24	Astrocytes	EEF1A1
0	0.395206	0.912	0.131	0	Myeloid_2	SLC8A1			3.80867e-51	0.618376	0.667	0.099	1.90433e-47	Immune_cells	ITGB7
5.97269e-05	0.394783	1	0.939	0.298634	B_cells	SUMO2			7.57015e-113	0.618301	0.986	0.923	3.78508e-109	G3_B1	MARCKS
4.93035e-13	0.394679	0.661	0.383	2.46518e-09	ncRNA	RFX4			1.73034e-07	0.618153	0.809	0.645	0.000865168	Stromal_cells	ZFHX3
1.83817e-81	0.394368	0.142	0.441	9.19087e-78	B_cells	TGFBR2			1.49708e-15	0.618141	0.931	0.753	7.48539e-12	Astrocytes	COMMD6
4.14301e-127	0.394341	0.38	0.371	2.0715e-123	Stromal_cells	CCN2			4.62304e-137	0.618053	0.977	0.894	2.31152e-133	G3_C2	CADM1
1.21404e-239	0.394294	0.959	0.94	6.07022e-236	Stromal_cells	IFITM3			8.9543e-21	0.617916	0.95	0.433	4.47715e-17	Endothelial_cells	CYTOR
0	0.393812	0.643	0.412	0	Astroependymal_cells	ADGRG1			2.52888e-24	0.616897	0.925	0.361	1.26444e-20	Endothelial_cells	PALM2-AKAP2
1.90951e-05	0.393645	0.462	0.683	0.0954756	Stromal_cells	MMP2			7.19461e-24	0.616682	0.975	0.508	3.59731e-20	Endothelial_cells	MIR4435-2HG
3.3432e-44	0.393255	0.677	0.361	1.6716e-40	Myeloid_1	HLA-DMB			3.62828e-137	0.616637	0.879	0.65	1.81414e-133	G3_C2	MAK
1.09338e-66	0.392866	0.874	0.21	5.46692e-63	T_cells	ATP8A1			1.90459e-22	0.616483	0.99	0.87	9.52293e-19	Astrocytes	RPS29
1.10609e-09	0.392848	0.538	0.318	5.53046e-06	Proliferative_cells	MCM4			6.58229e-91	0.616147	0.95	0.082	3.29115e-87	Endothelial_cells	KDR
1.39805e-07	0.392821	0.52	0.023	0.000699023	T_cells	CTSW			1.6182e-12	0.616111	1	0.667	8.09101e-09	Endothelial_cells	SEC14L1
2.77216e-30	0.392796	0.937	0.876	1.38608e-26	Metabolic_cells	SPOCK1			6.06017e-21	0.616089	1	0.629	3.03008e-17	Proliferative_cells	TMEM219
1.31638e-62	0.392311	0.684	0.377	6.58192e-59	Myeloid_1	RBM47			3.4942e-20	0.615922	0.982	0.905	1.7471e-16	Immune_cells	RPS27A
1.96859e-83	0.392287	0.389	0.438	9.84297e-80	Stromal_cells	SLC20A1			1.12355e-95	0.615527	0.973	0.855	5.61774e-92	G3_B1	CCNI
3.2319e-33	0.392234	0.838	0.478	1.61595e-29	Myeloid_1	PMAIP1			2.33953e-39	0.615214	0.982	0.308	1.16977e-35	Proliferative_cells	COL6A2
1.36929e-51	0.392073	0.485	0.593	6.84644e-48	Stromal_cells	SH3PXD2A			1.07924e-107	0.614471	0.795	0.592	5.39622e-104	G3_C1	Z83843.1
8.97542e-46	0.391503	0.49	0.044	4.48771e-42	Proliferative_cells	KIF2C			5.36736e-11	0.614205	0.793	0.529	2.68368e-07	Immune_cells	TPM4
4.39533e-50	0.391056	0.689	0.342	2.19767e-46	Progenitor_cells	DPP6			6.26761e-20	0.614125	0.975	0.504	3.1338e-16	Endothelial_cells	PPFIBP1
1.91202e-17	0.390982	0.914	0.665	9.5601e-14	Endothelial_cells	TIMP3			9.3419e-120	0.614113	0.86	0.609	4.67095e-116	G3_C2	TBCC
2.20034e-239	0.390881	0.954	0.957	1.10017e-235	Stromal_cells	MARCKSL1			2.55585e-27	0.614043	1	0.904	1.27793e-23	Astrocytes	RPS23
0	0.390596	0.91	0.79	0	Astroependymal_cells	GPM6A			1.12067e-77	0.614007	0.776	0.774	5.60337e-74	G3_C2	PRUNE2
4.39567e-17	0.390509	0.395	0.09	2.19784e-13	Myeloid_1	WAS			2.40107e-15	0.613926	1	0.605	1.20054e-11	Endothelial_cells	SVIP
1.24477e-15	0.390106	0.939	0.938	6.22386e-12	Progenitor_cells	TOMM20			1.76616e-05	0.613772	0.775	0.527	0.0883081	Endothelial_cells	P4HB
1.17623e-15	0.390018	0.427	0.473	5.88113e-12	B_cells	STRBP			3.56301e-19	0.61343	0.975	0.602	1.78151e-15	Endothelial_cells	RASSF2
1.89491e-253	0.3898	0.874	0.87	9.47454e-250	Stromal_cells	RCN1			1.28738e-05	0.613355	0.766	0.63	0.0643692	Stromal_cells	EIF3L
5.33225e-34	0.389719	0.627	0.319	2.66612e-30	Myeloid_2	TNFRSF14			2.49655e-10	0.613177	0.856	0.833	1.24828e-06	Immune_cells	HLA-A
0	0.38943	0.924	0.829	0	Astroependymal_cells	FRAS1			3.06607e-10	0.613039	0.73	0.622	1.53304e-06	Immune_cells	PSME2
6.02181e-191	0.389409	0.283	0.095	3.0109e-187	Myeloid_2	WAS			2.15951e-118	0.612998	0.864	0.584	1.07975e-114	G3_C2	MEIS2
1.17359e-19	0.38934	0.403	0.407	5.86796e-16	ncRNA	MYEF2			2.18399e-124	0.612958	0.897	0.63	1.09199e-120	G3_C2	PPP1CC
0.000176858	0.389235	1	0.985	0.884289	B_cells	H3F3A			9.83795e-23	0.612924	1	0.837	4.91898e-19	Astrocytes	RPS13
5.51816e-88	0.38814	0.61	0.619	2.75908e-84	Stromal_cells	MT2A			3.8885e-31	0.612748	0.911	0.444	1.94425e-27	Astrocytes	RAB13
2.90013e-68	0.388015	0.349	0.033	1.45007e-64	Myeloid_1	LILRB4			7.38221e-27	0.612511	0.712	0.373	3.69111e-23	Immune_cells	PPIF
4.29904e-11	0.387983	0.367	0.277	2.14952e-07	B_cells	SLC38A1			5.33429e-166	0.612209	0.848	0.623	2.66715e-162	G3_C1	SCN2A
4.47794e-07	0.38778	0.514	0.451	0.00223897	ncRNA	PLEKHG4B			1.34783e-40	0.612005	0.93	0.1	6.73915e-37	Proliferative_cells	CENPM
6.6764e-05	0.387653	0.59	0.457	0.33382	Progenitor_cells	SSTR2			9.69204e-21	0.611819	0.991	0.871	4.84602e-17	Immune_cells	RPL32
2.64051e-06	0.387633	0.748	0.385	0.0132025	B_cells	CNN2			6.12493e-05	0.611767	0.604	0.591	0.306247	Immune_cells	SERPINF1
5.93883e-05	0.387604	0.577	0.563	0.296941	ncRNA	PALM2-AKAP2			5.3273e-11	0.611701	1	0.853	2.66365e-07	Proliferative_cells	SELENOH
8.9724e-97	0.387308	0.911	0.662	4.4862e-93	Proliferative_cells	HNRNPAB			8.22813e-54	0.611116	0.739	0.227	4.11406e-50	Immune_cells	LPL
1.03533e-15	0.387298	0.493	0.616	5.17664e-12	ncRNA	SYNE2			6.06642e-06	0.610918	0.809	0.695	0.0303321	Stromal_cells	MDH2
8.12877e-98	0.387111	0.991	0.555	4.06438e-94	B_cells	PLAT			4.68203e-11	0.610305	0.723	0.509	2.34101e-07	Stromal_cells	WWTR1
0	0.386936	0.749	0.019	0	Myeloid_2	AC004687.1			2.26034e-40	0.609881	0.822	0.724	1.13017e-36	G3_C1	LINC00662
4.79819e-25	0.38685	0.529	0.119	2.39909e-21	Progenitor_cells	CELF5			9.97955e-36	0.609866	1	0.477	4.98977e-32	Proliferative_cells	ESAM
1.56428e-63	0.386843	0.803	0.434	7.82141e-60	Progenitor_cells	PKIB			6.46955e-24	0.609839	0.982	0.85	3.23478e-20	Immune_cells	RPL38
4.44408e-162	0.386807	0.696	0.754	2.22204e-158	Stromal_cells	SEPTIN11			2.13243e-09	0.609727	0.915	0.859	1.06622e-05	Stromal_cells	RPLP0
0	0.386774	0.997	0.959	0	Astroependymal_cells	IGFBP5			6.68887e-10	0.609707	0.894	0.838	3.34444e-06	Stromal_cells	UBA52
0	0.386464	0.895	0.737	0	Astroependymal_cells	ID2			1.79942e-23	0.609319	1	0.538	8.99709e-20	Endothelial_cells	LIMCH1
9.97399e-118	0.385787	0.746	0.238	4.987e-114	Progenitor_cells	KCNJ6			1.04744e-12	0.60921	0.638	0.307	5.23718e-09	Stromal_cells	KCNE4
1.08724e-70	0.385647	0.794	0.351	5.43619e-67	ncRNA	PDK1			8.9322e-09	0.608717	0.936	0.9	4.4661e-05	Stromal_cells	UQCRB
2.40364e-72	0.385456	0.891	0.356	1.20182e-68	T_cells	CHRM3-AS2			3.10395e-131	0.608205	0.903	0.775	1.55197e-127	G3_C2	CRX
2.29311e-17	0.385338	0.66	0.37	1.14655e-13	Progenitor_cells	CCNB1IP1			6.36648e-128	0.607859	0.964	0.743	3.18324e-124	G3_C2	CBX1
4.00023e-10	0.385169	0.601	0.668	2.00011e-06	ncRNA	KCNN3			1.91126e-83	0.607584	0.962	0.734	9.55628e-80	G3_B1	PFDN2
7.89692e-44	0.38508	1	0.99	3.94846e-40	Metabolic_cells	COL6A1			3.83799e-08	0.607286	0.975	0.79	0.000191899	Endothelial_cells	DAD1
2.9153e-13	0.384811	0.582	0.283	1.45765e-09	Progenitor_cells	PEG3			5.24334e-16	0.607269	0.694	0.569	2.62167e-12	Immune_cells	DUSP23
1.10045e-86	0.384757	0.607	0.715	5.50226e-83	Stromal_cells	TMX4			8.11569e-08	0.606983	0.772	0.54	0.000405784	Astrocytes	RAMP1
3.68782e-12	0.38466	0.936	0.47	1.84391e-08	B_cells	ODC1			2.91975e-22	0.606819	0.99	0.864	1.45987e-18	Astrocytes	RPL29
1.30662e-88	0.3846	0.6	0.707	6.53311e-85	Stromal_cells	RUNX1			7.7693e-14	0.605686	0.638	0.196	3.88465e-10	Stromal_cells	IFITM1
7.51227e-50	0.384539	0.322	0.258	3.75613e-46	Myeloid_1	PELI1			1.37438e-12	0.604901	0.83	0.618	6.87189e-09	Stromal_cells	LINGO1
7.095e-21	0.384534	0.922	0.791	3.5475e-17	Progenitor_cells	TUBB2B			1.91619e-11	0.604856	0.748	0.637	9.58095e-08	Immune_cells	CD59
8.78255e-22	0.384357	0.556	0.191	4.39128e-18	Myeloid_1	THEMIS2			2.0631e-19	0.604647	0.787	0.419	1.03155e-15	Stromal_cells	PDE1A
2.44431e-24	0.384035	0.307	0.436	1.22215e-20	B_cells	PDE4B			2.43575e-16	0.604625	0.721	0.563	1.21788e-12	Immune_cells	BID
0	0.383995	0.992	0.429	0	Myeloid_2	SIGIRR			7.82167e-29	0.604455	0.784	0.496	3.91084e-25	Immune_cells	SNX5
1.99058e-14	0.383934	0.561	0.248	9.95292e-11	Progenitor_cells	EEF1A2			2.06712e-23	0.604315	0.95	0.279	1.03356e-19	Endothelial_cells	EHD4
1.38774e-77	0.383478	0.986	0.502	6.93868e-74	B_cells	MGME1			7.28403e-32	0.604294	0.694	0.211	3.64201e-28	Immune_cells	CDKN1A
0	0.383473	0.78	0.599	0	Astroependymal_cells	PTPRZ1			4.81596e-11	0.604119	0.901	0.817	2.40798e-07	Immune_cells	PSMA7
0.00212212	0.383278	1	0.962	1	B_cells	CALM2			2.5503e-10	0.603998	1	0.834	1.27515e-06	Proliferative_cells	COX4I1
4.77277e-17	0.383123	0.937	0.465	2.38639e-13	T_cells	FBL			1.97647e-27	0.603864	0.941	0.542	9.88237e-24	Astrocytes	NES
4.45937e-17	0.382967	0.984	0.95	2.22969e-13	Progenitor_cells	ENAH			4.2545e-39	0.603827	0.774	0.686	2.12725e-35	G3_C1	AGO3
1.80763e-06	0.382889	0.643	0.505	0.00903817	Progenitor_cells	NCALD			0.000895919	0.603637	0.614	0.392	1	Proliferative_cells	KIFC1
3.92882e-53	0.382705	0.211	0.519	1.96441e-49	B_cells	ITPR1			2.80685e-13	0.603488	0.745	0.432	1.40343e-09	Stromal_cells	LAMC1
0	0.382655	0.876	0.757	0	Astroependymal_cells	ADCY2			8.27271e-16	0.603219	0.95	0.548	4.13635e-12	Endothelial_cells	VAT1
9.71328e-193	0.382598	0.826	0.877	4.85664e-189	Stromal_cells	TRDC			5.04932e-23	0.602776	0.95	0.428	2.52466e-19	Endothelial_cells	DAB2
1.10624e-18	0.382456	0.803	0.623	5.53122e-15	Progenitor_cells	TRIM2			8.32409e-11	0.602724	0.9	0.441	4.16204e-07	Endothelial_cells	TGFB1
8.1608e-127	0.382269	0.674	0.762	4.0804e-123	Stromal_cells	WLS			3.24919e-09	0.601713	1	0.816	1.62459e-05	Proliferative_cells	DYNLT1
7.54221e-07	0.382218	0.754	0.617	0.00377111	Progenitor_cells	HSPH1			3.87053e-19	0.601685	0.676	0.43	1.93526e-15	Immune_cells	GCHFR
1.90792e-18	0.381865	0.77	0.527	9.53962e-15	Progenitor_cells	ENO2			8.95432e-112	0.601414	0.934	0.851	4.47716e-108	G3_C2	TAFA4
6.83878e-122	0.381618	0.312	0.059	3.41939e-118	Myeloid_1	CSF2RA			5.3152e-10	0.601406	0.766	0.607	2.6576e-06	Stromal_cells	PRADC1
1.21542e-57	0.381579	0.523	0.094	6.07708e-54	Proliferative_cells	SHCBP1			8.04459e-38	0.601278	0.649	0.11	4.0223e-34	Immune_cells	CD84
1.13849e-113	0.381558	0.643	0.239	5.69245e-110	Proliferative_cells	CENPK			1.35403e-122	0.601255	0.97	0.806	6.77016e-119	G3_C2	PPDPF
2.6676e-110	0.381546	0.286	0.524	1.3338e-106	Myeloid_2	ADM			3.45052e-05	0.601227	0.702	0.66	0.172526	Stromal_cells	CKLF
1.04648e-65	0.38148	0.297	0.286	5.23241e-62	Myeloid_1	KLF4			8.02076e-07	0.601193	0.702	0.585	0.00401038	Stromal_cells	METRN
0	0.381448	0.933	0.176	0	Myeloid_2	SLC7A11			8.7421e-39	0.60108	0.975	0.262	4.37105e-35	Endothelial_cells	TM4SF18
4.49107e-194	0.380978	0.946	0.328	2.24553e-190	Myeloid_2	BCL2L11			1.68368e-81	0.600878	0.975	0.835	8.41838e-78	G3_B1	NDUFS5
4.75308e-41	0.3808	0.721	0.516	2.37654e-37	Metabolic_cells	PFKP			6.25291e-06	0.600597	0.631	0.611	0.0312645	Immune_cells	PSME1
0.00460627	0.380715	0.542	0.546	1	Myeloid_2	RGS2			1.38329e-10	0.600396	1	0.852	6.91645e-07	Proliferative_cells	RPL38
0.00688448	0.380244	0.689	0.551	1	Myeloid_1	IRF1			1.51992e-10	0.600162	0.681	0.325	7.59958e-07	Stromal_cells	PLAAT4
4.4998e-97	0.380192	0.237	0.566	2.2499e-93	Stromal_cells	AC244502.1			4.74053e-40	0.598651	0.98	0.54	2.37027e-36	Astrocytes	RBP1
0.000918904	0.380144	0.471	0.325	1	Myeloid_1	CD83			0.00714374	0.598577	0.617	0.6	1	Stromal_cells	GOLIM4
2.24035e-12	0.380134	0.721	0.531	1.12017e-08	Progenitor_cells	CKB			1.60335e-09	0.598131	0.979	0.873	8.01676e-06	Stromal_cells	RPL15
0	0.380042	0.979	0.273	0	Myeloid_2	EPSTI1			1.05043e-77	0.598068	0.747	0.76	5.25213e-74	G3_C2	IQGAP2
1.27258e-304	0.379895	0.996	0.617	6.36292e-301	Myeloid_2	PDPN			3.94964e-32	0.597951	0.64	0.144	1.97482e-28	Immune_cells	CSTA
7.10577e-75	0.379854	0.798	0.46	3.55288e-71	Myeloid_1	MFSD1			8.47775e-118	0.596884	0.983	0.839	4.23888e-114	G3_C2	COX7A2
6.72159e-49	0.379341	0.961	0.451	3.3608e-45	Endothelial_cells	ARHGAP18			6.92829e-24	0.5967	0.98	0.894	3.46415e-20	Astrocytes	RPL7A
0	0.379015	0.979	0.015	0	Myeloid_2	TMIGD3			2.61437e-10	0.59659	0.775	0.303	1.30718e-06	Endothelial_cells	JCAD
1.24656e-34	0.378936	0.598	0.218	6.2328e-31	Myeloid_1	RASSF4			2.83855e-11	0.596342	0.748	0.698	1.41927e-07	Immune_cells	ADI1
1.28076e-48	0.37893	0.957	0.502	6.4038e-45	Endothelial_cells	JUP			7.63609e-11	0.595695	1	0.931	3.81805e-07	Stromal_cells	EEF1A1
1.76618e-48	0.378462	0.891	0.228	8.83091e-45	T_cells	ZFAND2A			6.50283e-06	0.595624	0.975	0.793	0.0325141	Endothelial_cells	ARPC2
9.73607e-14	0.378359	0.851	0.912	4.86803e-10	Myeloid_1	SH3BGRL3			6.22585e-11	0.595559	0.766	0.738	3.11293e-07	Immune_cells	LAMTOR1
4.09729e-227	0.378001	0.997	0.714	2.04864e-223	Myeloid_2	NUPR1			3.89708e-39	0.595423	1	0.221	1.94854e-35	Proliferative_cells	SERPINH1
4.62497e-36	0.377627	0.598	0.113	2.31249e-32	Myeloid_2	ARHGAP30			1.67373e-09	0.595084	0.64	0.529	8.36863e-06	Immune_cells	ADAP2
0	0.377458	0.949	0.068	0	T_cells	LINC01934			2.29086e-33	0.594741	0.604	0.132	1.14543e-29	Immune_cells	HAMP
0	0.376985	0.909	0.818	0	Astroependymal_cells	CAMK2N1			2.00983e-22	0.593985	0.766	0.296	1.00492e-18	Stromal_cells	SMIM10
1.30049e-10	0.376502	0.696	0.472	6.50246e-07	Myeloid_1	MGAT4A			2.02854e-29	0.59384	1	0.674	1.01427e-25	Proliferative_cells	FXYD6
3.06535e-48	0.375816	0.137	0.295	1.53267e-44	T_cells	GRASP			9.40507e-29	0.593832	0.777	0.752	4.70253e-25	G3_C1	SCARB2
8.48756e-21	0.37575	1	0.89	4.24378e-17	B_cells	BAX			1.13439e-11	0.593776	0.874	0.735	5.67195e-08	Immune_cells	RHOA
3.90306e-49	0.375259	0.634	0.23	1.95153e-45	ncRNA	CYP46A1			1.60197e-08	0.59373	0.85	0.534	8.00987e-05	Endothelial_cells	ARHGDIA
1.63263e-22	0.374904	0.418	0.334	8.16313e-19	Myeloid_1	HSD17B11			3.12974e-120	0.593601	0.973	0.732	1.56487e-116	G3_C2	CXXC5
0	0.37474	0.871	0.724	0	Astroependymal_cells	PBX3			2.53136e-89	0.593367	0.981	0.842	1.26568e-85	G3_B1	SET
1.00783e-189	0.373698	0.611	0.055	5.03916e-186	Progenitor_cells	GALNT14			5.39134e-24	0.592865	0.99	0.863	2.69567e-20	Astrocytes	RPL35
2.06445e-33	0.373521	0.385	0.386	1.03223e-29	Myeloid_1	TGFB1			7.79052e-05	0.592501	0.725	0.446	0.389526	Endothelial_cells	TACC1
1.30145e-59	0.373477	0.68	0.198	6.50724e-56	Progenitor_cells	TUBB4A			4.21066e-24	0.592124	0.982	0.59	2.10533e-20	Proliferative_cells	CHCHD10
0	0.373247	0.955	0.272	0	Myeloid_2	MIS18BP1			6.10449e-12	0.59209	0.649	0.447	3.05225e-08	Immune_cells	FNDC3B
1.64324e-26	0.373058	0.707	0.399	8.21619e-23	Myeloid_1	PFKFB3			4.1796e-93	0.591439	0.997	0.834	2.0898e-89	G3_B1	RPL32
1.14279e-204	0.372831	0.682	0.046	5.71397e-201	Myeloid_2	ST14			5.63332e-86	0.591202	0.988	0.796	2.81666e-82	G3_B1	HINT1
1.14726e-243	0.372773	0.842	0.43	5.73628e-240	Proliferative_cells	MCM3			2.51183e-30	0.590398	1	0.88	1.25591e-26	Astrocytes	TPT1
7.26745e-34	0.372448	0.598	0.336	3.63373e-30	Proliferative_cells	KPNA2			4.965e-13	0.590192	0.925	0.589	2.4825e-09	Endothelial_cells	HYAL2
7.89697e-15	0.372238	0.437	0.312	3.94849e-11	Metabolic_cells	SERPINE1			1.18714e-47	0.590003	0.773	0.646	5.93568e-44	G3_C1	FRY
4.95878e-40	0.372032	0.234	0.32	2.47939e-36	T_cells	CRYBG1			5.3543e-08	0.589916	0.915	0.873	0.000267715	Stromal_cells	COX5B
0	0.371638	0.778	0.674	0	Astroependymal_cells	JAKMIP2			1.11066e-116	0.589618	0.983	0.821	5.55329e-113	G3_C2	UQCRH
0	0.371483	0.989	0.346	0	Myeloid_2	HLA-DQA1			9.68313e-39	0.589445	1	0.238	4.84157e-35	Endothelial_cells	DOCK6
9.20132e-14	0.37116	0.925	0.806	4.60066e-10	Endothelial_cells	COL11A1			5.6723e-15	0.588874	0.66	0.2	2.83615e-11	Stromal_cells	ADGRF5
5.92725e-60	0.37111	0.684	0.282	2.96362e-56	Progenitor_cells	RPRM			1.42678e-17	0.588508	0.98	0.788	7.13389e-14	Astrocytes	EEF1G
1.13209e-70	0.370884	0.559	0.027	5.66043e-67	Myeloid_1	CD300E			4.14674e-40	0.588423	0.658	0.151	2.07337e-36	Immune_cells	RNASE6
2.90449e-24	0.370633	0.998	0.864	1.45225e-20	Myeloid_2	FABP5			1.46287e-35	0.588309	0.757	0.417	7.31435e-32	Immune_cells	CXCL16
8.38056e-65	0.370633	0.53	0.082	4.19028e-61	Proliferative_cells	KIF15			8.8134e-29	0.588283	0.736	0.697	4.4067e-25	G3_C1	PRKD3
0	0.370624	0.744	0.071	0	Myeloid_2	PARVG			6.11901e-22	0.588216	0.95	0.396	3.05951e-18	Endothelial_cells	ENG
2.49626e-64	0.370543	0.874	0.723	1.24813e-60	Proliferative_cells	CACYBP			3.2139e-18	0.588012	0.98	0.856	1.60695e-14	Astrocytes	RPLP0
3.7803e-23	0.370309	0.459	0.555	1.89015e-19	Myeloid_1	SMAP2			1.30148e-44	0.587204	0.938	0.894	6.50741e-41	G3_C1	SLC8A1
9.06518e-61	0.370012	0.711	0.042	4.53259e-57	B_cells	AC004687.1			2.92576e-78	0.586981	0.711	0.673	1.46288e-74	G3_C2	SLC6A17
2.83678e-12	0.369817	0.947	0.918	1.41839e-08	Progenitor_cells	BEX3			7.20778e-39	0.586783	0.982	0.374	3.60389e-35	Proliferative_cells	HLA-DQA1
1.69267e-26	0.369579	0.829	0.736	8.46335e-23	Myeloid_2	ANXA1			2.17385e-21	0.586098	0.95	0.52	1.08693e-17	Endothelial_cells	UACA
8.78628e-238	0.369504	0.998	0.616	4.39314e-234	Myeloid_2	MAF			2.33314e-12	0.585948	0.745	0.536	1.16657e-08	Stromal_cells	NRARP
1.69416e-16	0.369267	0.996	0.849	8.4708e-13	Endothelial_cells	UNC5B			7.7097e-25	0.585754	0.99	0.906	3.85485e-21	Astrocytes	RPL6
2.2581e-126	0.368909	0.762	0.272	1.12905e-122	Myeloid_2	UCP2			9.56338e-114	0.585552	0.908	0.799	4.78169e-110	G3_C2	NDUFC1
0	0.368694	0.991	0.035	0	Myeloid_2	FLI1			8.57254e-07	0.585532	0.9	0.633	0.00428627	Endothelial_cells	ACTN4
1.06519e-30	0.368612	0.695	0.335	5.32593e-27	ncRNA	KLF7			1.90313e-09	0.585344	0.829	0.746	9.51567e-06	Immune_cells	PPIB
5.18412e-31	0.368549	0.705	0.527	2.59206e-27	Metabolic_cells	CRYAB			7.37794e-83	0.585327	0.995	0.878	3.68897e-79	G3_B1	RPS27A
1.45726e-220	0.368427	0.862	0.902	7.28631e-217	Stromal_cells	PRRX1			3.09769e-06	0.585103	0.851	0.873	0.0154884	Stromal_cells	ATP5MC2
3.05385e-44	0.368379	0.566	0.063	1.52692e-40	Progenitor_cells	AC009041.2			0.0081187	0.584802	0.702	0.738	1	Stromal_cells	JAK1
1.34543e-74	0.368209	0.973	0.889	6.72714e-71	Proliferative_cells	RAN			3.01765e-99	0.584752	0.799	0.696	1.50883e-95	G3_C2	KCNH6
2.85077e-08	0.36807	0.674	0.372	0.000142539	T_cells	SORL1			6.82187e-07	0.584496	0.723	0.537	0.00341094	Stromal_cells	UFD1
1.01656e-120	0.367701	0.323	0.191	5.08279e-117	Myeloid_2	BST1			3.65924e-106	0.584252	0.701	0.553	1.82962e-102	G3_C2	SP9
8.74255e-67	0.367574	0.921	0.646	4.37128e-63	ncRNA	CA12			1.70178e-53	0.584007	0.757	0.206	8.50889e-50	Immune_cells	GAPLINC
1.29194e-47	0.367125	0.832	0.559	6.45969e-44	Progenitor_cells	ST8SIA2			7.97263e-39	0.583994	1	0.438	3.98631e-35	Proliferative_cells	ZFP36L1
5.48605e-195	0.367116	0.994	0.584	2.74302e-191	Myeloid_2	BLVRA			1.18989e-99	0.583673	0.993	0.845	5.94947e-96	G3_B1	RPL34
2.26877e-54	0.367011	0.563	0.195	1.13438e-50	Proliferative_cells	ORC6			1.25744e-25	0.583612	0.925	0.32	6.28718e-22	Endothelial_cells	SLFN5
2.35193e-13	0.366885	0.493	0.487	1.17597e-09	ncRNA	KANK1			2.0014e-05	0.583394	0.617	0.482	0.10007	Stromal_cells	LPAR6
4.28903e-08	0.366756	0.6	0.359	0.000214451	ncRNA	AC048341.1			6.77259e-122	0.583236	0.731	0.383	3.3863e-118	G3_C2	NEUROD1
3.73347e-290	0.366609	0.892	0.36	1.86673e-286	Myeloid_1	LMO2			4.1152e-05	0.583012	0.723	0.607	0.20576	Stromal_cells	MCUR1
2.13872e-57	0.366167	0.898	0.388	1.06936e-53	Endothelial_cells	RAPGEF5			4.76877e-20	0.582652	0.99	0.911	2.38439e-16	Astrocytes	RPS3
1.08907e-16	0.365866	0.99	0.69	5.44536e-13	Myeloid_2	PREX1			2.04838e-133	0.582647	0.999	0.874	1.02419e-129	G3_C2	SRP14
2.63437e-103	0.36584	0.991	0.507	1.31719e-99	B_cells	CNTNAP2			2.54335e-06	0.582358	0.925	0.628	0.0127167	Endothelial_cells	PTP4A3
1.29334e-25	0.365821	0.986	0.614	6.46669e-22	B_cells	ASCC3			1.73165e-21	0.582013	0.694	0.471	8.65824e-18	Immune_cells	MPP1
3.75224e-179	0.365578	0.779	0.186	1.87612e-175	Myeloid_2	GAS2L3			7.76139e-09	0.581762	0.838	0.697	3.88069e-05	Immune_cells	YWHAH
3.08445e-216	0.365535	0.737	0.033	1.54223e-212	T_cells	ZAP70			1.94144e-16	0.581121	0.919	0.867	9.70722e-13	Immune_cells	RPL29
6.94899e-40	0.365157	0.352	0.223	3.4745e-36	Myeloid_1	HK2			1.14011e-11	0.581071	0.975	0.604	5.70056e-08	Endothelial_cells	CAPN2
7.16726e-54	0.36498	0.903	0.448	3.58363e-50	T_cells	SIGIRR			1.31891e-10	0.580962	0.793	0.752	6.59457e-07	Immune_cells	ZFAS1
1.28837e-62	0.364978	0.991	0.578	6.44183e-59	B_cells	SCG2			9.86833e-99	0.580943	0.877	0.671	4.93417e-95	G3_C2	SYNE2
0	0.364614	0.971	0.197	0	Myeloid_2	TLR1			2.03728e-41	0.58067	0.975	0.115	1.01864e-37	Endothelial_cells	ADM
1.92098e-20	0.364497	0.435	0.529	9.60489e-17	ncRNA	STX16			5.21334e-05	0.580346	0.725	0.407	0.260667	Endothelial_cells	RRBP1
0.00021725	0.364464	0.478	0.398	1	Myeloid_1	FAM107B			9.52862e-80	0.580189	0.7	0.669	4.76431e-76	G3_C2	NDRG1
1.32359e-22	0.364211	0.865	0.682	6.61794e-19	Progenitor_cells	CCDC28B			8.21172e-91	0.580135	0.812	0.641	4.10586e-87	G3_C1	CLHC1
1.92582e-37	0.364125	0.656	0.355	9.62911e-34	Myeloid_2	DDX60L			1.48092e-24	0.579777	0.685	0.388	7.40458e-21	Immune_cells	EVI2A
3.28183e-12	0.363978	0.598	0.475	1.64091e-08	Proliferative_cells	MZT1			3.42454e-28	0.579445	0.95	0.285	1.71227e-24	Endothelial_cells	ELK3
6.8214e-83	0.363929	0.943	0.232	3.4107e-79	T_cells	LTBP4			2.64925e-34	0.579134	0.982	0.49	1.32463e-30	Proliferative_cells	HAUS8
0	0.36365	0.987	0.922	0	Astroependymal_cells	ATP1A2			5.50336e-73	0.579072	0.999	0.913	2.75168e-69	G3_B1	RPS27
2.61973e-113	0.363638	0.871	0.584	1.30986e-109	Proliferative_cells	NUDT1			4.95381e-07	0.57827	0.681	0.575	0.0024769	Stromal_cells	RFXANK
3.62342e-08	0.363593	0.665	0.482	0.000181171	Myeloid_1	SLC16A3			5.98753e-05	0.578239	0.65	0.219	0.299376	Endothelial_cells	H1F0
9.9349e-18	0.363421	0.602	0.289	4.96745e-14	Progenitor_cells	LY6H			1.09553e-14	0.577907	0.965	0.623	5.47765e-11	Proliferative_cells	SNRPB
7.09238e-61	0.363368	0.834	0.236	3.54619e-57	T_cells	TRIM38			5.99345e-13	0.577765	0.881	0.807	2.99672e-09	Astrocytes	RPS20
1.94012e-46	0.363231	0.327	0.207	9.70059e-43	Myeloid_1	RASGRP3			3.11857e-06	0.576969	0.975	0.888	0.0155928	Endothelial_cells	ITM2B
0.00027185	0.362904	0.648	0.474	1	Myeloid_2	HERPUD1			1.41634e-51	0.576931	1	0.295	7.08172e-48	Proliferative_cells	CLEC2B
8.0397e-12	0.362707	0.881	0.78	4.01985e-08	Progenitor_cells	LSM4			2.29161e-35	0.5764	0.982	0.484	1.1458e-31	Proliferative_cells	C1QC
1.05022e-73	0.362641	0.627	0.065	5.25109e-70	Progenitor_cells	RBFOX3			2.34e-77	0.576074	0.9	0.069	1.17e-73	Endothelial_cells	PRND
4.04771e-09	0.362534	0.623	0.453	2.02386e-05	Progenitor_cells	DACH1			3.1652e-07	0.575926	0.638	0.49	0.0015826	Stromal_cells	HIC1
1.87525e-06	0.362386	0.578	0.583	0.00937627	Myeloid_2	CHMP1B			8.84909e-23	0.575776	0.95	0.383	4.42454e-19	Endothelial_cells	SRGN
0	0.362283	0.758	0.584	0	Astroependymal_cells	KIF21A			5.96521e-13	0.575574	0.875	0.481	2.9826e-09	Endothelial_cells	ANTXR2
1.72733e-93	0.362248	0.701	0.17	8.63663e-90	Progenitor_cells	NELL2			2.86406e-40	0.575573	0.982	0.357	1.43203e-36	Proliferative_cells	IFI16
9.88361e-256	0.361987	0.583	0.533	4.94181e-252	Astroependymal_cells	C11orf87			7.14487e-19	0.575397	0.991	0.904	3.57244e-15	Immune_cells	RPL23
7.09228e-39	0.361873	0.553	0.731	3.54614e-35	Stromal_cells	CFI			9.77899e-06	0.575389	0.872	0.864	0.048895	Stromal_cells	COX8A
3.97111e-11	0.36184	0.407	0.05	1.98555e-07	Myeloid_1	IL10RA			3.29642e-132	0.575263	0.981	0.843	1.64821e-128	G3_C2	C18orf32
0.000126558	0.36183	0.63	0.621	0.632789	Myeloid_2	ATF3			2.28015e-16	0.575018	0.975	0.488	1.14007e-12	Endothelial_cells	VASP
1.16908e-11	0.361724	0.988	0.761	5.84541e-08	Endothelial_cells	MYO10			6.91288e-16	0.574868	1	0.922	3.45644e-12	Astrocytes	MYL6
4.92236e-27	0.361706	0.852	0.642	2.46118e-23	Progenitor_cells	ANK2			4.73652e-67	0.574808	0.666	0.627	2.36826e-63	G3_C2	PRPH2
2.5884e-80	0.361503	0.902	0.583	1.2942e-76	ncRNA	DGKG			4.41877e-14	0.574683	0.766	0.524	2.20939e-10	Stromal_cells	TNIP2
1.84663e-40	0.361435	0.992	0.633	9.23313e-37	Endothelial_cells	VWA1			5.75471e-19	0.574637	0.842	0.414	2.87736e-15	Proliferative_cells	DEPDC1
2.84766e-10	0.361128	0.443	0.084	1.42383e-06	Proliferative_cells	BUB1			3.59053e-14	0.574594	0.613	0.39	1.79526e-10	Immune_cells	NCKAP1L
9.75492e-33	0.361046	0.992	0.983	4.87746e-29	Metabolic_cells	SPARC			6.8158e-25	0.574353	1	0.635	3.4079e-21	Proliferative_cells	TIMM10
0	0.360955	0.654	0.064	0	Myeloid_1	MPEG1			7.40104e-08	0.574297	0.793	0.672	0.000370052	Immune_cells	EIF3E
5.60949e-43	0.360925	0.725	0.393	2.80475e-39	Myeloid_1	BAZ1A			0.00259812	0.574197	0.596	0.583	1	Stromal_cells	NBL1
1.46488e-190	0.360797	0.787	0.399	7.3244e-187	Proliferative_cells	DHFR			3.64305e-06	0.574124	0.975	0.759	0.0182153	Endothelial_cells	SQSTM1
4.27799e-48	0.360648	0.298	0.139	2.139e-44	Myeloid_1	IRF8			8.98476e-08	0.574004	0.925	0.67	0.000449238	Endothelial_cells	AP1S2
2.10854e-21	0.360497	0.986	0.559	1.05427e-17	B_cells	PLEKHA1			7.61189e-08	0.573812	0.83	0.754	0.000380595	Stromal_cells	RPL4
2.74045e-36	0.360484	0.246	0.514	1.37023e-32	Stromal_cells	IL10			2.97988e-07	0.573483	1	0.862	0.00148994	Proliferative_cells	RPL30
5.40747e-28	0.360457	0.995	0.682	2.70373e-24	B_cells	UBTF			3.6175e-95	0.573361	0.986	0.793	1.80875e-91	G3_B1	RPS5
3.10328e-14	0.360125	0.766	0.361	1.55164e-10	T_cells	PDK1			1.42771e-07	0.573251	0.95	0.594	0.000713855	Endothelial_cells	PMEPA1
1.95517e-96	0.360042	0.741	0.196	9.77586e-93	Endothelial_cells	ECSCR			8.26095e-45	0.573201	0.925	0.103	4.13047e-41	Endothelial_cells	DIPK2B
0	0.359749	0.811	0.706	0	Astroependymal_cells	CADM3			1.2849e-09	0.573076	1	0.84	6.42449e-06	Proliferative_cells	RPS5
1.0726e-19	0.359551	1	0.663	5.36301e-16	B_cells	PXK			3.15977e-08	0.572862	0.825	0.608	0.000157988	Proliferative_cells	LMNB1
0.00773789	0.359466	0.725	0.646	1	Endothelial_cells	CAVIN1			3.92209e-12	0.572728	1	0.773	1.96105e-08	Proliferative_cells	ARPC3
9.36171e-99	0.359429	0.926	0.735	4.68085e-95	Proliferative_cells	CKLF			4.87411e-118	0.57257	0.914	0.766	2.43705e-114	G3_C2	TSC22D1
0.001011	0.359373	0.635	0.487	1	Myeloid_2	GADD45B			1.28845e-23	0.572355	0.694	0.405	6.44224e-20	Immune_cells	PLIN2
5.39136e-35	0.359232	0.738	0.433	2.69568e-31	Progenitor_cells	SOGA1			0.000485117	0.572206	0.632	0.488	1	Proliferative_cells	KIF11
0.00378906	0.35903	0.422	0.592	1	B_cells	DUSP1			1.77304e-14	0.572181	0.745	0.415	8.86519e-11	Stromal_cells	CTSK
9.30754e-248	0.358849	0.962	0.539	4.65377e-244	Myeloid_1	MMP9			2.00621e-25	0.572162	0.982	0.551	1.0031e-21	Proliferative_cells	LAMP2
0	0.358749	0.996	0.431	0	Myeloid_2	APIP			3.79313e-93	0.571965	0.999	0.873	1.89657e-89	G3_B1	RPS26
0	0.358748	0.997	0.968	0	Astroependymal_cells	DBI			1.86886e-15	0.571725	0.98	0.828	9.34431e-12	Astrocytes	SEC61G
1.5271e-105	0.358566	0.378	0.015	7.63551e-102	Myeloid_2	CD300C			2.15441e-46	0.57158	0.95	0.188	1.0772e-42	Endothelial_cells	CAVIN2
0.000146145	0.358447	0.592	0.366	0.730725	Endothelial_cells	LRRC75A			2.56281e-07	0.57137	0.55	0.425	0.00128141	Immune_cells	LYN
0	0.357909	0.915	0.833	0	Astroependymal_cells	FAM89A			7.4338e-24	0.571305	0.739	0.524	3.7169e-20	Immune_cells	SP100
8.91921e-28	0.35776	0.971	0.943	4.45961e-24	Metabolic_cells	COL1A2			3.67126e-06	0.571235	0.957	0.87	0.0183563	Stromal_cells	RPL22
5.49198e-36	0.357399	0.751	0.679	2.74599e-32	Metabolic_cells	RCAN2			4.62528e-30	0.570813	0.649	0.222	2.31264e-26	Immune_cells	TCIRG1
0	0.357118	0.994	0.02	0	Myeloid_2	TRPM2			0.00248302	0.570671	0.505	0.455	1	Immune_cells	STAB1
2.9795e-12	0.357108	0.449	0.012	1.48975e-08	Myeloid_2	MNDA			0.000765076	0.569926	0.324	0.419	1	Immune_cells	CCL2
1.20009e-11	0.357051	0.906	0.514	6.00043e-08	Endothelial_cells	EGFL7			1.27891e-26	0.569448	0.975	0.325	6.39454e-23	Endothelial_cells	TGFB1I1
1.53329e-118	0.357027	0.31	0.357	7.66647e-115	Myeloid_2	PTGER2			1.97921e-05	0.569443	0.915	0.888	0.0989604	Stromal_cells	DYNLL1
3.33907e-10	0.357006	0.266	0.127	1.66954e-06	B_cells	NFATC2			3.17806e-74	0.569182	0.995	0.956	1.58903e-70	G3_B1	TUBA1A
4.01175e-44	0.35638	0.54	0.195	2.00587e-40	Proliferative_cells	RAD51AP1			2.41619e-21	0.568525	0.982	0.595	1.2081e-17	Proliferative_cells	NUDT1
0	0.356264	0.963	0.475	0	Myeloid_2	DOCK4			6.791e-20	0.568518	0.912	0.384	3.3955e-16	Proliferative_cells	LHFPL6
0	0.356066	0.918	0.04	0	Myeloid_2	CD4			4.93299e-13	0.568504	1	0.735	2.4665e-09	Proliferative_cells	SEPTIN11
4.11969e-69	0.355805	0.933	0.774	2.05984e-65	Proliferative_cells	LSM4			3.67549e-10	0.568491	0.95	0.709	1.83774e-06	Endothelial_cells	PEA15
3.43199e-05	0.355554	0.998	0.862	0.171599	Myeloid_2	PGK1			7.02778e-34	0.568417	0.649	0.202	3.51389e-30	Immune_cells	MNDA
1.1519e-80	0.355536	0.899	0.652	5.75951e-77	Proliferative_cells	FGFR1			9.80149e-08	0.568335	0.66	0.479	0.000490074	Stromal_cells	AGAP2
2.96114e-27	0.355427	0.835	0.428	1.48057e-23	Endothelial_cells	F2R			2.45546e-19	0.568334	0.811	0.622	1.22773e-15	Immune_cells	SUMF2
7.31152e-08	0.35525	0.661	0.398	0.000365576	ncRNA	JARID2			1.05363e-05	0.568222	0.638	0.449	0.0526817	Stromal_cells	RELL1
0.000109337	0.355161	0.49	0.738	0.546687	Stromal_cells	TEX9			6.11147e-90	0.568148	0.81	0.739	3.05574e-86	G3_C2	ANP32E
0	0.355098	0.991	0.038	0	Myeloid_2	KCNQ1			1.40052e-19	0.567614	0.9	0.37	7.00258e-16	Endothelial_cells	SLC7A11
2.95485e-06	0.354954	0.616	0.289	0.0147742	Endothelial_cells	NOTCH4			7.42763e-09	0.567356	0.719	0.39	3.71382e-05	Proliferative_cells	CENPU
2.61768e-178	0.354911	0.166	0.521	1.30884e-174	Stromal_cells	CYTL1			1.2934e-06	0.567306	0.766	0.676	0.006467	Stromal_cells	ATRAID
1.51086e-05	0.354874	0.427	0.29	0.0755429	B_cells	UCP2			4.78805e-44	0.567154	0.775	0.631	2.39403e-40	G3_C1	UNC80
4.43326e-54	0.354781	0.719	0.576	2.21663e-50	Metabolic_cells	GPAT4			1.13107e-27	0.567152	0.649	0.195	5.65533e-24	Immune_cells	RGS19
1.94425e-09	0.354708	0.672	0.504	9.72125e-06	Progenitor_cells	LMO4			0.000198705	0.567091	0.766	0.7	0.993526	Stromal_cells	PSMB2
1.2793e-34	0.354611	0.576	0.141	6.39648e-31	Myeloid_1	ADGRE2			9.58812e-121	0.566941	0.767	0.454	4.79406e-117	G3_C1	BX005019.1
0	0.354356	0.994	0.276	0	Myeloid_2	CMKLR1			7.15374e-49	0.566906	0.794	0.664	3.57687e-45	G3_C1	SLC26A7
0.00048609	0.354179	0.651	0.626	1	T_cells	IFITM2			4.20393e-92	0.566873	0.7	0.543	2.10197e-88	G3_C2	PLCH2
1.0601e-27	0.353918	0.928	0.711	5.30052e-24	ncRNA	SOX6			2.154e-19	0.56674	0.925	0.514	1.077e-15	Endothelial_cells	RAI14
1.17408e-35	0.353647	1	0.985	5.87041e-32	Progenitor_cells	H3F3A			1.18929e-28	0.566627	0.775	0.501	5.94645e-25	Immune_cells	DOP1B
4.92995e-13	0.353622	0.955	0.886	2.46498e-09	Progenitor_cells	CIRBP			2.0949e-12	0.56609	0.631	0.509	1.04745e-08	Immune_cells	RASSF4
5.8507e-36	0.353505	0.865	0.598	2.92535e-32	Progenitor_cells	FAM181B			4.92882e-09	0.565836	0.775	0.419	2.46441e-05	Endothelial_cells	PLP2
4.02921e-37	0.353402	0.643	0.239	2.0146e-33	Progenitor_cells	NEXMIF			9.53672e-28	0.565699	1	0.603	4.76836e-24	Proliferative_cells	GRN
7.19285e-81	0.353364	0.281	0.155	3.59643e-77	Myeloid_2	SLC7A5			5.00111e-18	0.565696	0.694	0.429	2.50055e-14	Immune_cells	CD99
1.00493e-89	0.353188	0.545	0.056	5.02466e-86	Progenitor_cells	SV2B			4.62488e-35	0.565555	0.982	0.433	2.31244e-31	Proliferative_cells	CD68
3.5658e-20	0.352655	0.317	0.53	1.7829e-16	B_cells	RSRP1			4.23829e-63	0.565492	1	0.233	2.11915e-59	Proliferative_cells	SNHG18
2.61279e-07	0.352345	0.257	0.273	0.00130639	T_cells	HSPA1B			3.09872e-17	0.565408	0.775	0.565	1.54936e-13	Immune_cells	GNS
3.27193e-186	0.352106	0.852	0.909	1.63596e-182	Stromal_cells	COL8A1			4.28429e-05	0.565342	0.617	0.536	0.214215	Stromal_cells	NTAN1
5.76296e-07	0.351934	0.657	0.448	0.00288148	Myeloid_1	TUBA1C			2.58458e-11	0.565197	1	0.692	1.29229e-07	Endothelial_cells	FDPS
3.08025e-120	0.351892	0.716	0.823	1.54012e-116	Stromal_cells	FXYD6			0.000333679	0.565187	0.851	0.815	1	Stromal_cells	RAN
0	0.35153	0.99	0.256	0	Myeloid_2	DSC2			1.28906e-33	0.56507	0.631	0.105	6.4453e-30	Immune_cells	HCK
0.000575245	0.351477	0.698	0.47	1	Endothelial_cells	SMAD1			2.83421e-06	0.565045	0.8	0.494	0.0141711	Endothelial_cells	CDC42EP3
7.52015e-307	0.351472	0.992	0.308	3.76007e-303	Myeloid_2	SLC4A7			1.28815e-18	0.564877	0.613	0.213	6.44075e-15	Immune_cells	CARD16
4.7182e-15	0.351207	0.55	0.363	2.3591e-11	Proliferative_cells	CDC25B			1.02063e-18	0.564849	0.739	0.622	5.10315e-15	Immune_cells	OAT
7.84944e-26	0.351013	0.885	0.682	3.92472e-22	Progenitor_cells	UBTF			7.80104e-21	0.564811	0.766	0.332	3.90052e-17	Stromal_cells	DAAM2
0	0.35095	0.95	0.033	0	B_cells	ATP2A3			1.55374e-107	0.56458	0.993	0.846	7.76871e-104	G3_C2	UBB
0	0.350893	0.864	0.78	0	Astroependymal_cells	PBXIP1			1.39314e-07	0.564538	1	0.895	0.000696571	Proliferative_cells	RPL7A
1.40268e-14	0.350775	0.629	0.128	7.01342e-11	T_cells	AC103591.3			4.23897e-12	0.564447	0.975	0.633	2.11949e-08	Endothelial_cells	UBE2V1
0	0.3504	0.795	0.665	0	Astroependymal_cells	PRCP			3.34631e-07	0.564138	0.979	0.916	0.00167315	Stromal_cells	RPS14
2.8473e-09	0.350128	0.426	0.185	1.42365e-05	Myeloid_1	SLC2A5			2.63109e-24	0.564097	0.982	0.71	1.31554e-20	Proliferative_cells	CTSD
2.44945e-57	0.350104	0.165	0.442	1.22472e-53	B_cells	ZC3HAV1			0.000513647	0.564072	0.495	0.302	1	Immune_cells	CLEC2B
1.21484e-12	0.350033	0.945	0.965	6.07421e-09	B_cells	RPL7			1.46556e-13	0.564013	0.822	0.559	7.32778e-10	Astrocytes	GNG5
1.60361e-249	0.349492	0.512	0.347	8.01804e-246	Astroependymal_cells	TTYH1			3.66673e-12	0.563852	0.877	0.535	1.83336e-08	Proliferative_cells	PCNA
1.22184e-28	0.349439	0.275	0.531	6.10919e-25	B_cells	SNHG7			4.09588e-35	0.563678	0.766	0.454	2.04794e-31	Immune_cells	PIK3AP1
2.82938e-05	0.349166	0.926	0.954	0.141469	T_cells	UBC			1.8596e-21	0.563638	0.99	0.904	9.29798e-18	Astrocytes	RPS15
3.62184e-65	0.349041	0.949	0.491	1.81092e-61	Endothelial_cells	ANGPT2			1.81103e-06	0.563597	0.766	0.667	0.00905516	Stromal_cells	CD151
8.25455e-08	0.348908	0.828	0.783	0.000412728	Progenitor_cells	CBX1			1.59085e-23	0.563566	1	0.557	7.95424e-20	Proliferative_cells	NR2F2
0.00425387	0.348805	0.647	0.444	1	Endothelial_cells	MYO6			8.28617e-08	0.563064	0.8	0.319	0.000414308	Endothelial_cells	COL27A1
2.88183e-41	0.348757	0.96	0.614	1.44091e-37	T_cells	POP7			4.00767e-84	0.562983	0.885	0.741	2.00383e-80	G3_C2	H1FX
2.03031e-59	0.348711	0.533	0.323	1.01516e-55	Metabolic_cells	LPL			9.08896e-39	0.562963	1	0.336	4.54448e-35	Proliferative_cells	NUPR1
7.71284e-11	0.348694	1	0.986	3.85642e-07	Myeloid_1	ACTB			3.84614e-28	0.562477	1	0.517	1.92307e-24	Proliferative_cells	DBNDD2
2.61398e-28	0.347956	0.995	0.64	1.30699e-24	B_cells	AKIRIN2			5.90872e-16	0.562334	0.825	0.549	2.95436e-12	Proliferative_cells	UBE2T
1.64452e-21	0.347946	0.552	0.749	8.22262e-18	Stromal_cells	NQO1			8.90583e-14	0.561483	0.98	0.898	4.45291e-10	Astrocytes	UQCRB
0	0.347527	0.96	0.219	0	Myeloid_2	CD226			1.16586e-72	0.561313	0.786	0.75	5.82928e-69	G3_C2	DACH1
5.52696e-08	0.347351	0.78	0.667	0.000276348	Endothelial_cells	SCD			8.72607e-112	0.561217	0.997	0.892	4.36303e-108	G3_B1	RPL37
5.95807e-07	0.347347	0.377	0.645	0.00297903	Stromal_cells	C1S			1.00999e-21	0.560499	0.99	0.826	5.04996e-18	Astrocytes	RPL13A
1.49312e-11	0.347297	0.84	0.659	7.46558e-08	Progenitor_cells	NOS1AP			2.06361e-13	0.560403	0.947	0.695	1.03181e-09	Proliferative_cells	ADI1
2.91351e-06	0.347221	0.391	0.57	0.0145675	Stromal_cells	THBS2			4.34678e-26	0.56036	0.842	0.289	2.17339e-22	Proliferative_cells	MYBL2
2.03004e-72	0.347211	0.138	0.312	1.01502e-68	B_cells	PTK2B			1.18742e-102	0.560227	0.857	0.688	5.93709e-99	G3_C2	HEBP2
4.66066e-22	0.347177	0.676	0.342	2.33033e-18	Progenitor_cells	KLF7			2.84227e-08	0.560088	1	0.962	0.000142114	Stromal_cells	TMSB10
1.20119e-37	0.346879	0.705	0.382	6.00597e-34	Myeloid_1	ABHD5			1.78176e-141	0.560076	0.814	0.561	8.9088e-138	G3_C1	AC013562.1
1.74182e-27	0.346523	0.375	0.513	8.70912e-24	ncRNA	VCL			0.00101872	0.55998	0.66	0.623	1	Stromal_cells	CYB5R3
2.82668e-134	0.34634	0.705	0.128	1.41334e-130	ncRNA	CADPS			3.16705e-33	0.559868	0.676	0.247	1.58353e-29	Immune_cells	ADA2
2.24961e-171	0.346333	0.984	0.407	1.12481e-167	Myeloid_2	SLC20A1			4.09446e-86	0.559556	0.99	0.853	2.04723e-82	G3_B1	YWHAE
0.00113357	0.346299	0.459	0.32	1	Myeloid_1	ZFP36			7.1362e-18	0.559204	0.925	0.455	3.5681e-14	Endothelial_cells	TAX1BP3
5.20706e-21	0.346255	0.811	0.63	2.60353e-17	Progenitor_cells	APLP1			3.84982e-22	0.559082	0.982	0.409	1.92491e-18	Proliferative_cells	S100A10
2.85027e-10	0.346184	0.717	0.575	1.42514e-06	Progenitor_cells	SOX11			1.26884e-16	0.558649	0.745	0.361	6.34419e-13	Stromal_cells	TNKS1BP1
2.75278e-37	0.346047	0.512	0.182	1.37639e-33	Proliferative_cells	CDCA2			6.87442e-36	0.558558	0.925	0.168	3.43721e-32	Endothelial_cells	TGFBR2
0	0.346015	0.873	0.734	0	Astroependymal_cells	OCIAD2			8.62939e-17	0.558427	1	0.728	4.31469e-13	Proliferative_cells	PPP1R7
1.66177e-14	0.345928	0.998	0.793	8.30883e-11	Myeloid_2	SLC3A2			5.65539e-13	0.557973	0.82	0.743	2.8277e-09	Immune_cells	NENF
3.50778e-173	0.345722	0.873	0.391	1.75389e-169	ncRNA	POU3F2			7.6129e-93	0.557831	0.997	0.84	3.80645e-89	G3_B1	RPL18
1.85903e-30	0.3457	0.84	0.576	9.29513e-27	Progenitor_cells	SOBP			2.51381e-20	0.557734	0.99	0.912	1.2569e-16	Astrocytes	RPL14
5.12723e-58	0.34561	0.387	0.021	2.56361e-54	Myeloid_2	TNF			9.3844e-26	0.557685	0.723	0.202	4.6922e-22	Stromal_cells	CFI
0	0.34556	0.882	0.249	0	Myeloid_2	ITGA4			1.24286e-14	0.557674	0.982	0.87	6.21431e-11	Immune_cells	RPL15
4.88652e-20	0.345411	0.856	0.85	2.44326e-16	Metabolic_cells	MRPS6			1.20229e-13	0.557633	0.975	0.717	6.01145e-10	Endothelial_cells	TUSC3
1.32228e-187	0.345381	0.897	0.033	6.61139e-184	T_cells	BCL11A			3.70895e-15	0.557578	0.745	0.429	1.85447e-11	Stromal_cells	BMP1
8.63937e-09	0.345229	0.963	0.914	4.31968e-05	Progenitor_cells	EEF2			3.62023e-46	0.557156	0.681	0.487	1.81012e-42	G3_C1	AC026356.2
1.57332e-85	0.345189	0.725	0.28	7.86658e-82	Progenitor_cells	TMEM132B			9.97548e-09	0.557123	0.702	0.523	4.98774e-05	Stromal_cells	CORO1B
8.28616e-20	0.345121	0.996	0.67	4.14308e-16	Endothelial_cells	ADGRL4			2.49522e-28	0.557113	0.95	0.353	1.24761e-24	Endothelial_cells	ITGA1
2.00564e-45	0.345112	0.785	0.598	1.00282e-41	Proliferative_cells	TUBB4B			1.54406e-14	0.557034	0.702	0.35	7.72028e-11	Stromal_cells	RCBTB2
1.31643e-10	0.345086	0.407	0.038	6.58214e-07	Proliferative_cells	CENPA			1.48521e-07	0.557024	0.85	0.573	0.000742606	Endothelial_cells	MPZL1
4.2948e-10	0.344998	0.967	0.881	2.1474e-06	Progenitor_cells	HSPA8			0.000282229	0.55697	0.7	0.57	1	Endothelial_cells	PTTG1IP
1.00106e-10	0.344885	0.832	0.623	5.00529e-07	Myeloid_1	MAF			1.83547e-05	0.556343	0.809	0.706	0.0917737	Stromal_cells	C9orf16
8.52249e-14	0.344772	0.376	0.402	4.26125e-10	B_cells	FAM107B			1.13101e-09	0.556197	1	0.741	5.65507e-06	Proliferative_cells	TPM3
6.97278e-27	0.344659	0.732	0.484	3.48639e-23	Myeloid_1	DOCK4			2.1118e-08	0.55609	0.901	0.789	0.00010559	Astrocytes	PFDN2
1.44131e-14	0.34445	0.925	0.649	7.20654e-11	Myeloid_2	ATP1A1			0.00307869	0.555881	0.7	0.536	1	Endothelial_cells	LAMB1
9.92159e-65	0.344264	0.684	0.205	4.9608e-61	Progenitor_cells	NACAD			1.59821e-09	0.555575	1	0.716	7.99107e-06	Proliferative_cells	JPT1
5.77503e-29	0.344092	0.664	0.322	2.88752e-25	Progenitor_cells	HPCAL1			1.21977e-56	0.555555	0.676	0.099	6.09885e-53	Immune_cells	VSIG4
2.20645e-09	0.343906	0.984	0.794	1.10322e-05	Endothelial_cells	MAP4K4			5.34981e-29	0.555429	0.807	0.032	2.6749e-25	Proliferative_cells	UBE2C
2.33383e-38	0.343808	0.706	0.508	1.16691e-34	Proliferative_cells	USP1			6.9496e-106	0.555408	0.9	0.76	3.4748e-102	G3_C2	TMEM14B
2.73908e-14	0.343499	0.825	0.84	1.36954e-10	Myeloid_1	CD44			1.65859e-13	0.555395	0.775	0.646	8.29295e-10	Immune_cells	OSTC
4.19687e-39	0.343453	0.328	0.28	2.09844e-35	Myeloid_1	B3GNT5			8.66812e-10	0.555363	1	0.906	4.33406e-06	Stromal_cells	RPS23
5.09752e-120	0.343376	0.76	0.853	2.54876e-116	Stromal_cells	PLAAT4			1.67342e-10	0.555328	0.911	0.779	8.3671e-07	Astrocytes	PHPT1
1.78196e-20	0.343252	0.978	0.95	8.90982e-17	Metabolic_cells	CHI3L1			5.25574e-10	0.55526	0.98	0.854	2.62787e-06	Astrocytes	ELOB
1.13409e-08	0.343237	0.62	0.25	5.67043e-05	Endothelial_cells	AFAP1L1			1.56803e-10	0.555187	0.941	0.836	7.84017e-07	Astrocytes	MZT2B
5.24904e-07	0.343147	0.543	0.266	0.00262452	ncRNA	ARFGEF3			1.50042e-10	0.555158	0.99	0.824	7.50211e-07	Astrocytes	NDUFB2
6.7553e-20	0.342558	0.992	0.817	3.37765e-16	Endothelial_cells	IGFBP7			0.000322884	0.555099	0.809	0.709	1	Stromal_cells	GLO1
1.25405e-226	0.342368	0.888	0.318	6.27026e-223	ncRNA	PLCE1			1.14201e-13	0.554876	0.73	0.6	5.71003e-10	Immune_cells	NIT2
9.32913e-37	0.342341	0.676	0.377	4.66457e-33	ncRNA	CASC15			3.85996e-53	0.554687	0.733	0.548	1.92998e-49	G3_C1	KALRN
1.39339e-11	0.342281	0.865	0.786	6.96697e-08	Progenitor_cells	RCN2			3.35367e-06	0.55453	0.684	0.462	0.0167683	Proliferative_cells	CENPK
8.41165e-08	0.342225	0.901	0.679	0.000420582	ncRNA	TNPO1			1.54138e-29	0.554211	0.739	0.372	7.70688e-26	Immune_cells	GLIPR1
2.48595e-27	0.342074	0.759	0.712	1.24297e-23	Metabolic_cells	OBSL1			3.70879e-12	0.554124	1	0.704	1.85439e-08	Endothelial_cells	ATP6V0E1
1.18246e-93	0.342032	0.281	0.263	5.91231e-90	Myeloid_1	CALHM6			2.05498e-08	0.554077	1	0.866	0.000102749	Proliferative_cells	RPL29
7.89478e-05	0.341875	0.772	0.65	0.394739	Myeloid_1	TKT			7.07192e-30	0.554009	1	0.362	3.53596e-26	Proliferative_cells	SDF2L1
0	0.341867	0.732	0.648	0	Astroependymal_cells	C3orf70			3.74506e-12	0.553831	0.95	0.846	1.87253e-08	Astrocytes	MIF
0	0.341807	0.801	0.077	0	Myeloid_1	SLAMF8			1.38464e-09	0.553818	0.957	0.871	6.92321e-06	Stromal_cells	EIF1
9.48906e-07	0.341771	0.435	0.227	0.00474453	Myeloid_1	NR4A2			0.00268742	0.553375	0.638	0.615	1	Stromal_cells	CFAP20
1.30067e-06	0.341734	0.402	0.104	0.00650334	Progenitor_cells	DUSP8			5.87797e-05	0.553096	0.851	0.856	0.293898	Stromal_cells	SELENOH
0	0.341692	0.965	0.039	0	Myeloid_2	CR1			1.43505e-07	0.552806	1	0.903	0.000717526	Stromal_cells	RPS26
1.27032e-29	0.341381	0.676	0.377	6.35159e-26	Progenitor_cells	DPYSL5			0.0012954	0.552689	0.511	0.224	1	Stromal_cells	CARD16
0.000137004	0.3411	0.991	0.71	0.685018	B_cells	IFT57			2.75285e-10	0.552646	1	0.717	1.37643e-06	Endothelial_cells	C4orf3
1.60186e-16	0.34109	0.309	0.199	8.00931e-13	T_cells	RUNX3			2.96502e-51	0.552261	0.97	0.456	1.48251e-47	Astrocytes	IFITM3
1.46538e-08	0.340989	1	0.937	7.3269e-05	B_cells	TOMM20			4.01269e-14	0.552043	1	0.717	2.00635e-10	Proliferative_cells	ATP5PO
9.23768e-17	0.340885	0.881	0.743	4.61884e-13	Progenitor_cells	NNT-AS1			4.99471e-39	0.551737	0.64	0.102	2.49735e-35	Immune_cells	ALDH1A1
5.20723e-47	0.340851	1	0.655	2.60362e-43	B_cells	AHNAK2			2.15813e-48	0.551608	0.982	0.245	1.07906e-44	Proliferative_cells	PLAC9
0	0.340756	0.681	0.562	0	Astroependymal_cells	DGKG			1.53159e-17	0.551598	0.925	0.565	7.65797e-14	Endothelial_cells	F2R
1.98858e-129	0.340677	0.88	0.562	9.94291e-126	Proliferative_cells	SH3PXD2A			9.90362e-08	0.551305	0.975	0.753	0.000495181	Endothelial_cells	RAC1
2.16485e-96	0.340658	0.303	0.068	1.08243e-92	Myeloid_1	CLEC5A			5.97801e-05	0.55124	0.787	0.643	0.2989	Stromal_cells	SSBP4
5.62226e-35	0.340657	0.161	0.349	2.81113e-31	B_cells	TWISTNB			1.87413e-06	0.551087	0.93	0.751	0.00937066	Proliferative_cells	RPL4
5.38607e-15	0.340553	0.525	0.088	2.69304e-11	Myeloid_1	LAT2			7.42407e-07	0.551008	0.925	0.653	0.00371203	Endothelial_cells	EEF1D
3.46082e-15	0.34048	0.835	0.454	1.73041e-11	Endothelial_cells	LXN			3.53294e-112	0.550929	0.984	0.831	1.76647e-108	G3_C2	TBCA
2.34028e-08	0.340347	0.808	0.7	0.000117014	Endothelial_cells	SERPINH1			4.67096e-21	0.550814	1	0.873	2.33548e-17	Astrocytes	RPL17
0	0.340326	0.992	0.191	0	Myeloid_2	KCNK6			2.67081e-25	0.550795	1	0.523	1.33541e-21	Proliferative_cells	SEPTIN6
8.52395e-14	0.340242	0.829	0.396	4.26197e-10	T_cells	TMPO			1.11442e-15	0.549896	0.721	0.575	5.57211e-12	Immune_cells	CNPY3
0.000402686	0.340117	0.465	0.259	1	Proliferative_cells	FBXO5			1.37678e-17	0.54983	0.96	0.747	6.88389e-14	Astrocytes	RPL4
1.53932e-21	0.33986	0.823	0.773	7.69662e-18	Metabolic_cells	FGFRL1			9.27996e-09	0.54969	0.979	0.924	4.63998e-05	Stromal_cells	MYL6
8.9054e-215	0.339449	0.665	0.655	4.4527e-211	Astroependymal_cells	GDF10			2.66952e-20	0.549412	0.745	0.246	1.33476e-16	Stromal_cells	QPRT
6.29669e-13	0.339246	0.376	0.055	3.14834e-09	Myeloid_1	PTPN6			1.1672e-13	0.549217	0.802	0.696	5.836e-10	Immune_cells	DPP7
2.70656e-167	0.339064	0.151	0.477	1.35328e-163	Stromal_cells	IL33			2.51203e-06	0.549069	0.725	0.422	0.0125601	Endothelial_cells	PNP
8.91031e-12	0.339014	0.914	0.773	4.45515e-08	Progenitor_cells	SEC11C			0.000635415	0.548926	0.787	0.812	1	Stromal_cells	HSBP1
6.17151e-10	0.338967	0.857	0.782	3.08575e-06	Progenitor_cells	TCEAL2			6.3485e-07	0.548311	0.532	0.154	0.00317425	Stromal_cells	COX4I2
2.8059e-77	0.338596	0.243	0.555	1.40295e-73	Stromal_cells	INSRR			1.84785e-63	0.548141	0.957	0.826	9.23926e-60	G3_B1	HSPA8
0	0.338414	0.885	0.804	0	Astroependymal_cells	BAALC			1.26664e-08	0.547774	0.883	0.859	6.33321e-05	Immune_cells	ATP5MD
3.56139e-12	0.338336	0.369	0.294	1.7807e-08	Myeloid_1	MAFF			0.000254484	0.547409	0.617	0.487	1	Stromal_cells	ILK
7.41118e-160	0.338028	0.756	0.315	3.70559e-156	Proliferative_cells	C12orf75			1.93427e-07	0.547379	1	0.861	0.000967136	Proliferative_cells	COX8A
5.21683e-260	0.337847	0.829	0.061	2.60841e-256	T_cells	GZMA			9.70469e-34	0.547003	1	0.364	4.85234e-30	Proliferative_cells	H2AFJ
4.7607e-07	0.337803	0.456	0.332	0.00238035	Myeloid_1	LINC-PINT			1.80961e-14	0.546991	0.702	0.279	9.04805e-11	Stromal_cells	RCSD1
1.1408e-54	0.337769	0.526	0.155	5.704e-51	Proliferative_cells	CDCA3			0.000131084	0.546898	0.675	0.406	0.655422	Endothelial_cells	ZFP36L2
1.11691e-63	0.33769	0.331	0.234	5.58457e-60	Myeloid_1	HIF1A-AS3			1.43215e-12	0.546837	0.975	0.609	7.16076e-09	Endothelial_cells	ADAM10
3.45461e-163	0.33765	0.933	0.662	1.7273e-159	Proliferative_cells	NID1			6.89949e-08	0.546695	0.975	0.808	0.000344974	Endothelial_cells	RPLP2
6.18972e-23	0.337492	0.607	0.27	3.09486e-19	Progenitor_cells	ARFGEF3			7.2406e-43	0.546563	0.902	0.749	3.6203e-39	G3_C1	DAB1
2.44061e-08	0.337259	0.686	0.291	0.000122031	T_cells	HMGB2			2.9179e-15	0.546403	0.98	0.798	1.45895e-11	Astrocytes	CFL1
3.56356e-10	0.337213	0.486	0.43	1.78178e-06	ncRNA	TNRC6C			2.97003e-20	0.546393	0.99	0.902	1.48502e-16	Astrocytes	RPS26
3.90156e-26	0.33712	0.377	0.235	1.95078e-22	Myeloid_1	TRIM38			4.86273e-08	0.546264	1	0.857	0.000243137	Proliferative_cells	ATP5MC3
0.000102361	0.337029	1	0.977	0.511807	Endothelial_cells	TMSB4X			1.39522e-09	0.546082	0.66	0.413	6.97612e-06	Stromal_cells	ARHGEF17
1.71648e-33	0.336842	0.676	0.31	8.58241e-30	Progenitor_cells	SHTN1			2.11678e-08	0.545981	0.9	0.641	0.000105839	Endothelial_cells	NORAD
0	0.336734	0.991	0.011	0	Myeloid_2	CATSPER1			6.9931e-97	0.545414	0.867	0.754	3.49655e-93	G3_C2	SLC38A1
6.89984e-08	0.336553	0.684	0.663	0.000344992	Myeloid_1	PPP1R15A			5.54534e-09	0.545219	0.723	0.42	2.77267e-05	Stromal_cells	PLEKHH3
2.63367e-129	0.33655	0.31	0.044	1.31683e-125	Myeloid_1	KYNU			3.67021e-09	0.545209	0.721	0.671	1.8351e-05	Immune_cells	PRR13
0	0.336532	0.631	0.041	0	Myeloid_1	ADAMDEC1			8.18447e-05	0.545041	0.723	0.641	0.409223	Stromal_cells	TIMM10
6.79827e-23	0.336382	0.955	0.94	3.39914e-19	Progenitor_cells	SUMO2			8.10794e-11	0.544948	0.95	0.623	4.05397e-07	Endothelial_cells	JUNB
8.76519e-52	0.336233	0.898	0.744	4.38259e-48	Proliferative_cells	FDPS			1.09944e-13	0.544809	0.975	0.616	5.49722e-10	Endothelial_cells	MANF
6.94882e-08	0.336194	0.487	0.516	0.000347441	Myeloid_1	ADM			1.05807e-105	0.544501	0.883	0.736	5.29036e-102	G3_C2	LSM4
0.00733694	0.335823	0.924	0.842	1	Myeloid_1	P4HA1			2.11379e-06	0.544469	0.925	0.741	0.010569	Endothelial_cells	LBH
3.64121e-08	0.335782	0.369	0.636	0.000182061	Stromal_cells	FBN1			3.95654e-15	0.544431	0.941	0.758	1.97827e-11	Astrocytes	SNRPD2
5.99884e-13	0.335644	0.775	0.608	2.99942e-09	Progenitor_cells	CERS6			1.9236e-19	0.544406	1	0.87	9.61802e-16	Astrocytes	RPL15
3.12611e-155	0.335601	0.257	0.119	1.56306e-151	Myeloid_1	GMFG			0.00358318	0.544268	0.477	0.407	1	Immune_cells	ZFP36L2
2.51922e-25	0.335542	0.992	0.963	1.25961e-21	Progenitor_cells	HSP90AB1			4.34684e-51	0.54414	0.982	0.298	2.17342e-47	Proliferative_cells	FAM162B
9.03131e-33	0.335507	0.861	0.551	4.51566e-29	ncRNA	PDGFRA			5.68742e-19	0.543762	0.925	0.491	2.84371e-15	Endothelial_cells	SELENOM
1.19183e-14	0.334924	0.514	0.491	5.95913e-11	Myeloid_1	HILPDA			0.000304576	0.543122	0.872	0.832	1	Stromal_cells	SEC61G
2.3299e-251	0.334793	0.946	0.452	1.16495e-247	Myeloid_1	IFI27			4.1425e-17	0.542963	0.98	0.811	2.07125e-13	Astrocytes	RPL7
3.54215e-11	0.334622	0.477	0.655	1.77108e-07	Stromal_cells	IFITM2			8.65673e-72	0.542912	0.855	0.51	4.32836e-68	G3_B1	HES6
8.82864e-34	0.334434	0.973	0.902	4.41432e-30	Metabolic_cells	PPDPF			2.41759e-06	0.542603	0.532	0.206	0.012088	Stromal_cells	LINC02802
1.08905e-11	0.334355	0.445	0.062	5.44524e-08	Proliferative_cells	SGO1			4.22117e-17	0.542587	0.937	0.865	2.11058e-13	Immune_cells	RPL35
2.09345e-11	0.334253	0.427	0.291	1.04673e-07	Myeloid_1	PTGER4			2.57115e-97	0.542581	0.995	0.863	1.28557e-93	G3_B1	RPL7A
2.25968e-38	0.334045	0.945	0.37	1.12984e-34	B_cells	RAB3IP			3.18687e-39	0.54247	0.982	0.274	1.59344e-35	Proliferative_cells	AIF1
1.22213e-44	0.334016	0.476	0.062	6.11063e-41	Proliferative_cells	TROAP			4.49546e-32	0.542437	0.975	0.323	2.24773e-28	Endothelial_cells	CDC42EP5
0.000240035	0.333962	0.931	0.566	1	T_cells	RBBP6			1.14432e-06	0.54241	0.95	0.771	0.0057216	Endothelial_cells	CALR
0.000239044	0.333883	0.849	0.964	1	B_cells	HSP90AB1			1.7851e-24	0.542242	0.712	0.459	8.92548e-21	Immune_cells	AC020656.1
3.47568e-11	0.333878	0.496	0.184	1.73784e-07	Progenitor_cells	TSPAN18			7.05767e-92	0.542158	0.997	0.832	3.52884e-88	G3_B1	RPL15
2.06926e-40	0.333868	0.832	0.554	1.03463e-36	Progenitor_cells	LRRN2			9.62766e-16	0.542128	0.745	0.396	4.81383e-12	Stromal_cells	PON2
4.64127e-10	0.333597	0.959	0.927	2.32064e-06	Progenitor_cells	PDCD6			3.58336e-88	0.541794	0.795	0.705	1.79168e-84	G3_C2	GALNT10
0	0.333327	0.856	0.745	0	Astroependymal_cells	NADK2			2.70505e-30	0.541499	0.643	0.483	1.35253e-26	G3_C1	RASA4
1.21376e-07	0.333213	0.705	0.582	0.000606879	Progenitor_cells	HOXA4			1.91776e-07	0.541496	1	0.872	0.000958882	Proliferative_cells	COX6C
2.96754e-36	0.332603	0.902	0.637	1.48377e-32	ncRNA	ANK2			4.12699e-87	0.541328	0.743	0.669	2.06349e-83	G3_C2	FAM89A
8.73907e-15	0.332081	0.717	0.514	4.36954e-11	Progenitor_cells	TRAF5			9.63913e-09	0.54124	1	0.784	4.81956e-05	Proliferative_cells	NDUFB11
1.07754e-61	0.331908	0.261	0.187	5.3877e-58	ncRNA	ADGRV1			2.19435e-104	0.54122	0.952	0.858	1.09718e-100	G3_C2	PALMD
8.14015e-282	0.331464	0.607	0.547	4.07008e-278	Astroependymal_cells	FAM184B			3.37083e-07	0.54105	1	0.88	0.00168541	Proliferative_cells	RPS9
7.32614e-36	0.331178	0.211	0.268	3.66307e-32	T_cells	EVI2A			7.41168e-40	0.540789	0.727	0.568	3.70584e-36	G3_C1	SYTL4
1.08586e-06	0.331062	0.605	0.267	0.00542928	Myeloid_2	CD55			4.53268e-43	0.54067	0.714	0.565	2.26634e-39	G3_C1	TANC2
3.08467e-170	0.330853	0.557	0.027	1.54233e-166	Proliferative_cells	SPC25			5.21027e-13	0.540611	0.975	0.632	2.60513e-09	Endothelial_cells	ARPC4
1.92089e-08	0.330848	0.423	0.043	9.60446e-05	Myeloid_1	ACP5			2.92346e-91	0.540528	0.997	0.828	1.46173e-87	G3_B1	RPL22
1.20312e-17	0.330747	0.488	0.145	6.0156e-14	Progenitor_cells	TCEAL6			4.96004e-12	0.540385	0.739	0.533	2.48002e-08	Immune_cells	GCLC
3.20486e-101	0.330215	0.991	0.539	1.60243e-97	B_cells	AC004158.1			4.50886e-20	0.540189	0.95	0.462	2.25443e-16	Endothelial_cells	PLOD1
7.70732e-12	0.329883	0.925	0.942	3.85366e-08	Myeloid_1	HLA-C			9.53904e-55	0.540088	0.99	0.495	4.76952e-51	Astrocytes	VAMP5
0.000541243	0.329717	0.877	0.699	1	ncRNA	DCLK1			3.90484e-06	0.540069	0.975	0.845	0.0195242	Endothelial_cells	MARCKSL1
7.49789e-98	0.329696	0.76	0.868	3.74894e-94	Stromal_cells	OLFM2			4.06287e-35	0.539928	0.965	0.371	2.03144e-31	Proliferative_cells	IER3
2.15785e-26	0.329685	0.648	0.33	1.07893e-22	Progenitor_cells	SMAD9			6.25244e-09	0.539841	1	0.703	3.12622e-05	Endothelial_cells	DPYSL2
2.6887e-44	0.329671	0.719	0.569	1.34435e-40	Metabolic_cells	HLA-DQB1			0.00455093	0.539788	0.681	0.632	1	Stromal_cells	UBE2L3
4.45874e-20	0.329664	0.401	0.044	2.22937e-16	Myeloid_1	PTAFR			2.18954e-26	0.539687	1	0.371	1.09477e-22	Endothelial_cells	PSMB8
0.00316457	0.329651	1	0.957	1	B_cells	ATP5MC3			7.3147e-06	0.53947	0.702	0.522	0.0365735	Stromal_cells	NFKBIA
1.25996e-300	0.329553	0.778	0.691	6.29978e-297	Astroependymal_cells	OBSL1			6.34057e-40	0.539468	0.95	0.457	3.17028e-36	Astrocytes	SERPINE2
1.06913e-24	0.329252	0.738	0.489	5.34565e-21	Progenitor_cells	PGM2L1			2.46123e-09	0.539452	0.91	0.83	1.23061e-05	Immune_cells	RPL36AL
3.55158e-10	0.329248	0.54	0.69	1.77579e-06	Myeloid_1	UPP1			4.75268e-26	0.539306	0.712	0.443	2.37634e-22	Immune_cells	CLEC4A
0	0.328872	0.972	0.883	0	Astroependymal_cells	PRDX2			3.38261e-29	0.539239	0.982	0.423	1.69131e-25	Proliferative_cells	GSN
0.00160132	0.328557	0.529	0.458	1	Myeloid_1	HIST1H1C			1.3354e-06	0.539207	0.772	0.616	0.006677	Astrocytes	PPP1R14B
0	0.328544	0.895	0.032	0	Myeloid_2	FCGR1A			1.57935e-18	0.539182	0.97	0.838	7.89675e-15	Astrocytes	RPS5
1.98312e-07	0.328458	0.792	0.574	0.00099156	Endothelial_cells	NRIP1			6.87652e-18	0.539117	0.95	0.462	3.43826e-14	Endothelial_cells	ARRB1
1.4146e-17	0.328422	0.423	0.336	7.073e-14	Myeloid_1	PHACTR1			5.75762e-130	0.538497	0.808	0.607	2.87881e-126	G3_C1	ZFHX2-AS1
7.25178e-12	0.328044	0.922	0.781	3.62589e-08	Progenitor_cells	CCDC167			1.86869e-27	0.538364	0.982	0.59	9.34344e-24	Proliferative_cells	CTSB
3.04672e-51	0.328034	0.806	0.603	1.52336e-47	Proliferative_cells	SYNE2			6.12351e-13	0.538335	0.694	0.479	3.06175e-09	Immune_cells	PLXDC2
4.19749e-11	0.327996	0.594	0.317	2.09874e-07	Progenitor_cells	PPP1R1B			3.28957e-37	0.538036	1	0.419	1.64478e-33	Proliferative_cells	GNG11
1.70637e-29	0.32797	0.87	0.814	8.53184e-26	Metabolic_cells	CHPF			4.04443e-09	0.538006	0.495	0.363	2.02222e-05	G3_C1	LINC01480
2.66377e-117	0.327806	0.733	0.25	1.33188e-113	ncRNA	MCF2L			1.73766e-08	0.537749	0.702	0.515	8.68829e-05	Stromal_cells	LY6E
1.93443e-38	0.327731	0.804	0.669	9.67214e-35	Metabolic_cells	MOXD1			0.00474119	0.537315	0.851	0.835	1	Stromal_cells	H2AFZ
2.7113e-05	0.327604	0.937	0.777	0.135565	Endothelial_cells	MAGED1			2.21687e-10	0.537278	0.98	0.849	1.10843e-06	Astrocytes	UQCR11
5.73061e-05	0.327519	0.409	0.036	0.286531	Proliferative_cells	CCNA2			1.03022e-07	0.537253	0.982	0.852	0.000515111	Proliferative_cells	RPL9
6.5255e-30	0.32746	0.982	0.924	3.26275e-26	Metabolic_cells	HTRA1			1.78303e-12	0.536988	0.982	0.706	8.91515e-09	Proliferative_cells	SMS
1.21474e-11	0.327439	0.289	0.395	6.07369e-08	B_cells	IDI1			2.29769e-17	0.5366	1	0.691	1.14884e-13	Proliferative_cells	TMEM106C
2.63443e-72	0.327373	0.183	0.405	1.31721e-68	B_cells	SEL1L3			1.60285e-51	0.536524	1	0.3	8.01425e-48	Proliferative_cells	GUCY1B1
1.9033e-48	0.326853	0.977	0.539	9.5165e-45	B_cells	SATB1			6.94423e-10	0.536507	0.95	0.696	3.47211e-06	Endothelial_cells	SH3BGRL3
0	0.326597	0.985	0.021	0	Myeloid_2	VNN2			5.54307e-27	0.536459	0.965	0.354	2.77154e-23	Proliferative_cells	FUCA2
5.02089e-226	0.326018	0.796	0.666	2.51045e-222	Astroependymal_cells	BNIP3			0.000295419	0.536412	0.979	0.856	1	Stromal_cells	HNRNPA1
1.53509e-05	0.325967	0.254	0.144	0.0767543	Progenitor_cells	NHLH1			9.10433e-104	0.536098	0.793	0.777	4.55217e-100	G3_C2	CAMK2N1
0	0.325927	0.991	0.114	0	Myeloid_2	C2			1.3271e-31	0.536046	1	0.596	6.63551e-28	Proliferative_cells	ISOC2
1.58055e-07	0.32564	0.353	0.261	0.000790276	Endothelial_cells	LBH			1.99024e-10	0.535984	0.937	0.872	9.95118e-07	Immune_cells	COX6C
0	0.325242	0.652	0.012	0	Progenitor_cells	2004-03-01			5.6052e-115	0.535787	0.945	0.843	2.8026e-111	G3_C2	COX20
2.02552e-124	0.324902	0.285	0.06	1.01276e-120	Myeloid_1	TREM1			6.78959e-10	0.535723	0.975	0.57	3.3948e-06	Endothelial_cells	CAP1
2.22195e-96	0.32474	0.984	0.477	1.11097e-92	Myeloid_2	POLR2A			1.30636e-108	0.535445	0.977	0.847	6.53178e-105	G3_C2	DYNLL1
1.43016e-71	0.324655	0.819	0.589	7.15081e-68	Proliferative_cells	RPL39L			4.80813e-42	0.535397	0.982	0.279	2.40407e-38	Proliferative_cells	LAPTM5
7.68495e-20	0.324631	0.516	0.145	3.84247e-16	Progenitor_cells	BRSK2			1.02191e-21	0.535262	0.975	0.533	5.10957e-18	Endothelial_cells	NRARP
2.92961e-10	0.324374	0.889	0.775	1.4648e-06	Progenitor_cells	ZIC1			1.93576e-06	0.53497	0.681	0.506	0.00967879	Stromal_cells	ING1
9.81942e-09	0.3242	0.843	0.621	4.90971e-05	Endothelial_cells	MECOM			1.47588e-20	0.534927	0.604	0.222	7.37939e-17	Immune_cells	GIMAP4
0.00165057	0.324091	0.51	0.112	1	Endothelial_cells	TOP2A			1.13073e-11	0.534744	0.73	0.644	5.65364e-08	Immune_cells	SCPEP1
6.31206e-211	0.323795	0.825	0.187	3.15603e-207	ncRNA	SLC7A11			7.69042e-19	0.534734	0.789	0.228	3.84521e-15	Proliferative_cells	CCNB2
5.72684e-18	0.323693	0.986	0.624	2.86342e-14	B_cells	TAF15			0.00799971	0.534679	0.793	0.652	1	Immune_cells	GLUL
0	0.32362	0.991	0.077	0	Myeloid_2	NFAM1			1.04368e-08	0.534461	0.723	0.443	5.21839e-05	Stromal_cells	TBX2
0.00876322	0.323613	0.998	0.79	1	Myeloid_2	H2AFZ			7.1569e-39	0.534237	0.842	0.019	3.57845e-35	Proliferative_cells	BIRC5
4.037e-11	0.323601	0.44	0.075	2.0185e-07	Proliferative_cells	CCNB2			8.11948e-27	0.534223	1	0.376	4.05974e-23	Endothelial_cells	GRK5
0	0.323511	0.904	0.772	0	Astroependymal_cells	C4orf48			1.5659e-08	0.53409	0.982	0.735	7.82951e-05	Proliferative_cells	RPS17
2.12217e-78	0.323472	0.995	0.593	1.06108e-74	B_cells	AL139393.3			3.23909e-72	0.53407	0.859	0.705	1.61954e-68	G3_C1	AL391840.3
2.25343e-05	0.323405	0.886	0.891	0.112671	Endothelial_cells	PBX1			2.30263e-35	0.533767	0.676	0.185	1.15131e-31	Immune_cells	CASP4
9.54085e-18	0.323332	0.824	0.621	4.77043e-14	Progenitor_cells	MECOM			2.49136e-31	0.533671	0.982	0.561	1.24568e-27	Proliferative_cells	BID
2.22115e-105	0.3227	0.53	0.058	1.11057e-101	Myeloid_1	LRRC25			1.12896e-45	0.533336	0.941	0.446	5.64482e-42	Astrocytes	APOD
2.72541e-28	0.322689	0.669	0.087	1.3627e-24	T_cells	SLA			3.82048e-08	0.533254	0.802	0.788	0.000191024	Immune_cells	PLD3
3.39452e-19	0.322227	0.786	0.611	1.69726e-15	Proliferative_cells	HSPH1			2.60197e-09	0.53296	0.975	0.615	1.30099e-05	Endothelial_cells	SEC31A
0	0.321955	0.991	0.162	0	Myeloid_2	SLC2A5			8.59108e-85	0.532774	0.979	0.882	4.29554e-81	G3_B1	RPL23
3.7202e-26	0.321914	0.734	0.399	1.8601e-22	Progenitor_cells	EFHD1			2.48171e-130	0.53276	0.997	0.945	1.24086e-126	G3_C2	CALM2
0	0.321655	0.8	0.724	0	Astroependymal_cells	LRRN1			1.17223e-90	0.532448	0.687	0.446	5.86116e-87	G3_C2	CDKN1C
1.21233e-25	0.321525	0.775	0.486	6.06167e-22	Progenitor_cells	FAM171B			2.92364e-96	0.532133	0.699	0.671	1.46182e-92	G3_C2	MRLN
0.000949878	0.32119	0.933	0.95	1	Endothelial_cells	ENAH			5.74946e-124	0.532109	0.919	0.61	2.87473e-120	G3_B1	GNG2
4.10784e-22	0.321022	0.427	0.362	2.05392e-18	Myeloid_1	PDK1			4.29266e-32	0.531962	0.766	0.452	2.14633e-28	Immune_cells	SYNGR2
[truncated: 2,647 more rows]
