# Supplementary material for: Patient‐ and xenograft‐derived organoids recapitulate pediatric brain tumor features and patient treatments
Source: EMBO Mol Med. 2023 Nov 30;15(12):e18199. doi: 10.15252/emmm.202318199 (PMC10701620; doi:10.15252/emmm.202318199)
Supplement: Supplementary file 4 — Dataset EV2 [file EMMM-15-e18199-s006.xlsx]

## Sheet: Dataset EV2
Dataset EV2. List of differentially expressed genes, with average Log Fold Change and p-value, between tumor and PDO samples in PDO2 and PDO15 datasets.
PDO2_dataset									PDO15_dataset
p_val	avg_logFC	pct.1	pct.2	p_val_adj	cluster	gene			p_val	avg_logFC	pct.1	pct.2	p_val_adj	cluster	gene
0	2.44709	0.354	0.036	0	Primary tumor #2	CXCL8			6.66323e-86	0.257906	0.855	0.351	3.33162e-82	Primary tumor #15	VCAN
0	2.30877	0.282	0	0	Primary tumor #2	HBB			1.98178e-43	0.296959	0.94	0.641	9.90891e-40	Primary tumor #15	NOVA1
0	1.4141	0.29	0.007	0	Primary tumor #2	LYZ			3.62354e-36	0.287447	0.928	0.614	1.81177e-32	Primary tumor #15	KIF5C
0	1.04026	0.28	0.004	0	Primary tumor #2	S100A9			4.4765e-32	0.341348	0.792	0.481	2.23825e-28	Primary tumor #15	TBR1
0	0.880469	0.306	0.011	0	Primary tumor #2	SRGN			5.00092e-23	0.355492	0.899	0.663	2.50046e-19	Primary tumor #15	MYT1L
0	0.841447	0.871	0.734	0	PDO Day 14	LEMD1			1.75786e-22	0.308954	0.708	0.285	8.78928e-19	Primary tumor #15	CENPF
0	0.808074	0.984	0.946	0	PDO Day 14	PTN			5.597e-20	0.308915	0.387	0.136	2.7985e-16	Primary tumor #15	NEFM
0	0.793976	0.791	0.877	0	PDO Day 28	A2M			3.76635e-19	0.357306	0.683	0.362	1.88317e-15	Primary tumor #15	LINC00461
0	0.76165	0.891	0.933	0	PDO Day 28	COL3A1			1.34612e-18	0.318604	0.881	0.719	6.73059e-15	Primary tumor #15	MIR99AHG
0	0.71202	0.953	0.816	0	PDO Day 14	COLGALT2			1.30276e-17	0.262407	0.743	0.438	6.51382e-14	Primary tumor #15	PHLDA1
0	0.534721	0.867	0.579	0	PDO Day 14	ATF3			6.74706e-17	0.279311	0.846	0.618	3.37353e-13	Primary tumor #15	WSB1
0	0.528988	0.933	0.826	0	PDO Day 14	CAMK2N1			1.35641e-15	0.297817	0.954	0.837	6.78206e-12	Primary tumor #15	CADPS
0	0.527612	0.91	0.966	0	PDO Day 28	COL1A2			2.25019e-15	0.252307	0.748	0.488	1.12509e-11	Primary tumor #15	HES6
0	0.516004	0.975	0.932	0	PDO Day 14	C1QTNF3			2.89359e-15	0.287176	0.904	0.839	1.44679e-11	Primary tumor #15	XIST
0	0.485501	0.983	0.915	0	PDO Day 14	HTRA1			9.44464e-15	0.375728	0.915	0.714	4.72232e-11	Primary tumor #15	KCNQ1OT1
0	0.464447	0.993	0.966	0	PDO Day 14	LGALS3			5.11009e-11	0.300754	0.928	0.85	2.55504e-07	Primary tumor #15	SNHG14
0	0.460245	0.921	0.801	0	PDO Day 14	HES1			2.66692e-10	0.251074	0.493	0.351	1.33346e-06	Primary tumor #15	TTN
0	0.455422	0.907	0.778	0	PDO Day 14	NES			6.3724e-10	0.36533	0.611	0.248	3.1862e-06	Primary tumor #15	LINC01480
0	0.455379	0.821	0.113	0	Primary tumor #2	TYMP			1.14572e-08	0.29079	0.766	0.643	5.72862e-05	Primary tumor #15	ATXN7
0	0.446843	0.962	0.859	0	PDO Day 14	CAV1			5.33938e-07	0.266688	0.708	0.441	0.00266969	Primary tumor #15	HSPH1
0	0.43836	0.844	0.629	0	PDO Day 14	NOS1AP			0.000938328	0.273133	0.68	0.509	1	Primary tumor #15	SLC5A3
0	0.425651	0.995	0.984	0	PDO Day 14	GAPDH			0.00270464	0.358083	0.565	0.395	1	Primary tumor #15	HSPA1A
0	0.421273	0.99	0.972	0	PDO Day 14	SERPINE2			0.00582074	0.311545	0.566	0.285	1	Primary tumor #15	RELN
0	0.417358	0.877	0.709	0	PDO Day 14	CADM3			4.4861e-30	0.375877	0.949	0.823	2.24305e-26	PDO Day 28	UQCR11
0	0.415749	0.759	0.64	0	PDO Day 14	AHNAK2			7.75287e-29	0.424849	0.975	0.885	3.87644e-25	PDO Day 28	FTH1
0	0.413118	0.251	0.762	0	PDO Day 28	NTRK1			9.3931e-29	0.37195	0.298	0.53	4.69655e-25	PDO Day 28	THY1
0	0.406911	0.726	0.064	0	Primary tumor #2	PYCARD			7.49969e-28	0.669243	0.842	0.417	3.74985e-24	PDO Day 28	VIM
0	0.399037	0.283	0.785	0	PDO Day 28	CXCL1			1.76261e-27	0.308399	0.991	0.913	8.81306e-24	PDO Day 28	RPL41
0	0.397174	0.24	0.758	0	PDO Day 28	MMP9			2.55304e-26	0.305368	0.972	0.831	1.27652e-22	PDO Day 28	RPL30
0	0.395228	0.904	0.747	0	PDO Day 14	OCIAD2			1.3235e-25	0.312302	0.993	0.888	6.6175e-22	PDO Day 28	SRP14
0	0.385912	0.822	0.65	0	PDO Day 14	DOK5			1.80486e-25	0.333745	0.981	0.867	9.02432e-22	PDO Day 28	NACA
0	0.380012	0.87	0.961	0	PDO Day 28	S100A13			7.66964e-25	0.305263	0.964	0.805	3.83482e-21	PDO Day 28	RPS13
0	0.379466	0.992	0.973	0	PDO Day 14	DBI			1.75272e-24	0.306572	0.98	0.843	8.76358e-21	PDO Day 28	RPL3
0	0.374744	0.352	0.047	0	Primary tumor #2	INSIG1			2.33094e-24	0.30134	0.983	0.848	1.16547e-20	PDO Day 28	RPS12
0	0.374631	0.935	0.592	0	PDO Day 14	PLCG2			4.16255e-24	0.351604	0.945	0.836	2.08127e-20	PDO Day 28	CLTB
0	0.372646	0.978	0.994	0	PDO Day 28	S100B			2.42589e-23	0.313983	0.994	0.854	1.21294e-19	PDO Day 28	RPS18
0	0.357422	0.944	0.838	0	PDO Day 14	FAM89A			3.30196e-23	0.31403	0.991	0.848	1.65098e-19	PDO Day 28	RPL34
0	0.356918	0.479	0.011	0	Primary tumor #2	NCF2			3.30791e-23	0.265915	0.977	0.863	1.65395e-19	PDO Day 28	ATP5F1E
0	0.355523	0.288	0.026	0	Primary tumor #2	THBS1			3.49404e-23	0.289298	0.971	0.839	1.74702e-19	PDO Day 28	GABARAPL2
0	0.353481	0.38	0.132	0	Primary tumor #2	TFRC			4.16092e-23	0.294494	0.951	0.796	2.08046e-19	PDO Day 28	RPL36AL
0	0.351621	0.962	0.864	0	PDO Day 14	GOLM1			1.5799e-22	0.274938	0.983	0.896	7.89949e-19	PDO Day 28	RPS28
0	0.350079	0.986	0.977	0	PDO Day 14	IGFBP2			1.87836e-22	0.671689	0.994	0.926	9.39178e-19	PDO Day 28	FTL
0	0.346041	0.051	0.574	0	PDO Day 28	MMP13			2.12615e-22	0.285155	0.965	0.842	1.06308e-18	PDO Day 28	EIF1
0	0.342927	0.824	0.142	0	Primary tumor #2	MAFB			2.23186e-22	0.265058	0.977	0.876	1.11593e-18	PDO Day 28	UQCRB
0	0.339765	0.829	0.969	0	PDO Day 28	DKK3			2.39824e-22	0.292842	0.984	0.859	1.19912e-18	PDO Day 28	RPS24
0	0.338699	0.681	0.436	0	PDO Day 14	ADGRG1			2.40877e-22	0.295339	0.975	0.814	1.20439e-18	PDO Day 28	RPL8
0	0.334679	0.825	0.679	0	PDO Day 14	JAKMIP2			2.52011e-22	0.273544	0.971	0.861	1.26006e-18	PDO Day 28	YBX1
0	0.331177	0.306	0.053	0	Primary tumor #2	AUXG01000058.1			4.10295e-22	0.317218	0.951	0.853	2.05147e-18	PDO Day 28	UQCR10
0	0.325941	0.973	0.989	0	PDO Day 28	SPARC			4.42462e-22	0.32437	0.987	0.857	2.21231e-18	PDO Day 28	RPS19
0	0.316269	0.341	0.08	0	Primary tumor #2	HBEGF			5.3379e-22	0.257143	0.972	0.851	2.66895e-18	PDO Day 28	NME2
0	0.314951	0.163	0.764	0	PDO Day 28	CRH			6.44069e-22	0.274523	0.98	0.849	3.22034e-18	PDO Day 28	RPL18
0	0.306093	0.14	0.635	0	PDO Day 28	SFRP4			6.62181e-22	0.322832	0.991	0.889	3.3109e-18	PDO Day 28	RPLP1
0	0.305823	0.253	0.785	0	PDO Day 28	ACTA2			1.03802e-21	0.292354	0.969	0.85	5.1901e-18	PDO Day 28	RPL26
0	0.304793	0.144	0.69	0	PDO Day 28	WIF1			1.05468e-21	0.28395	0.974	0.871	5.27342e-18	PDO Day 28	COX7C
0	0.295518	0.911	0.346	0	Primary tumor #2	PLAUR			1.13864e-21	0.277893	0.971	0.833	5.69321e-18	PDO Day 28	RPS4X
0	0.292468	0.377	0.094	0	Primary tumor #2	MEST			1.74179e-21	0.27692	0.968	0.794	8.70896e-18	PDO Day 28	RPL39
0	0.28746	0.961	0.861	0	PDO Day 14	C1orf21			1.82773e-21	0.261305	0.967	0.868	9.13865e-18	PDO Day 28	GPX4
0	0.286776	0.976	0.393	0	Primary tumor #2	ARPC1B			2.12442e-21	0.283651	0.969	0.849	1.06221e-17	PDO Day 28	RPL21
0	0.282431	0.227	0.757	0	PDO Day 28	LAMA4			2.22279e-21	0.278007	0.977	0.843	1.1114e-17	PDO Day 28	RPL32
0	0.281795	0.823	0.069	0	Primary tumor #2	CAPG			2.46688e-21	0.302731	0.362	0.549	1.23344e-17	PDO Day 28	COL4A1
0	0.281529	0.269	0.771	0	PDO Day 28	PODNL1			2.87751e-21	0.311553	0.94	0.839	1.43876e-17	PDO Day 28	NDUFA1
0	0.28111	0.994	0.985	0	PDO Day 14	RPS2			3.0686e-21	0.268555	0.971	0.843	1.5343e-17	PDO Day 28	RPS29
0	0.279208	0.295	0.04	0	Primary tumor #2	LDLR			4.5318e-21	0.287078	0.975	0.845	2.2659e-17	PDO Day 28	CHCHD2
0	0.276033	0.301	0.03	0	Primary tumor #2	ETS2			4.91627e-21	0.252267	0.974	0.843	2.45814e-17	PDO Day 28	COX6C
0	0.273923	0.377	0.077	0	Primary tumor #2	DNAJA4			5.88907e-21	0.33095	0.997	0.916	2.94453e-17	PDO Day 28	RPS27
0	0.273212	0.163	0.703	0	PDO Day 28	VCAM1			7.7056e-21	0.266152	0.968	0.841	3.8528e-17	PDO Day 28	RPL22
0	0.268955	0.139	0.706	0	PDO Day 28	TGM2			9.11719e-21	0.263499	0.988	0.905	4.55859e-17	PDO Day 28	MYL6
0	0.26642	0.283	0.038	0	Primary tumor #2	NR4A3			9.20115e-21	0.317476	0.945	0.767	4.60058e-17	PDO Day 28	RPLP2
0	0.265401	0.381	0.149	0	Primary tumor #2	KLF9			9.89498e-21	0.322509	0.997	0.911	4.94749e-17	PDO Day 28	EEF1A1
0	0.262763	0.778	0.075	0	Primary tumor #2	VAMP8			1.20791e-20	0.303316	0.943	0.869	6.03956e-17	PDO Day 28	PRDX2
0	0.257313	0.794	0.187	0	Primary tumor #2	MGAT1			1.6112e-20	0.26394	0.972	0.86	8.05602e-17	PDO Day 28	TMA7
0	0.256716	0.358	0.146	0	Primary tumor #2	PIM3			2.07136e-20	0.271213	0.996	0.876	1.03568e-16	PDO Day 28	RPS26
0	0.250457	0.164	0.735	0	PDO Day 28	AC244502.1			2.2226e-20	0.265878	0.977	0.885	1.1113e-16	PDO Day 28	RPS15
5.09435e-301	0.306359	0.924	0.797	2.54717e-297	PDO Day 14	CHPF			2.25907e-20	0.25952	0.961	0.819	1.12953e-16	PDO Day 28	RPL19
6.49158e-297	0.367406	0.981	0.418	3.24579e-293	Primary tumor #2	FCGRT			2.26411e-20	0.272776	0.939	0.812	1.13205e-16	PDO Day 28	COX17
1.12342e-296	0.833184	0.718	0.883	5.61708e-293	PDO Day 28	IGFBP7			2.36014e-20	0.346632	0.952	0.837	1.18007e-16	PDO Day 28	OST4
2.10407e-295	0.286812	0.925	0.976	1.05203e-291	PDO Day 28	MARCKSL1			6.40127e-20	0.252946	0.977	0.845	3.20064e-16	PDO Day 28	RPS3A
9.1069e-285	0.263641	0.893	0.753	4.55345e-281	PDO Day 14	NADK2			7.66684e-20	0.309729	0.969	0.889	3.83342e-16	PDO Day 28	RPS27A
1.55591e-283	0.531751	0.736	0.498	7.77955e-280	PDO Day 14	CKB			8.72847e-20	0.25119	0.993	0.866	4.36424e-16	PDO Day 28	RPL7A
3.01943e-280	0.34717	0.917	0.765	1.50971e-276	PDO Day 14	SOX2			9.86621e-20	0.320143	0.951	0.875	4.9331e-16	PDO Day 28	SERF2
3.57313e-278	0.545522	0.909	0.723	1.78656e-274	PDO Day 14	AKAP12			1.64951e-19	0.252918	0.99	0.837	8.24754e-16	PDO Day 28	RPS8
2.37837e-275	0.333636	0.251	0.006	1.18919e-271	Primary tumor #2	C1orf162			2.76011e-19	0.264165	0.969	0.841	1.38006e-15	PDO Day 28	UQCRH
1.49134e-272	0.300725	0.909	0.811	7.45672e-269	PDO Day 14	BAALC			3.02149e-19	0.28145	0.98	0.857	1.51075e-15	PDO Day 28	SNHG29
1.33863e-269	0.289965	0.542	0.363	6.69313e-266	PDO Day 14	TTYH1			3.15991e-19	0.298804	0.98	0.893	1.57996e-15	PDO Day 28	RPS3
3.17542e-268	0.265951	0.302	0.795	1.58771e-264	PDO Day 28	MYL9			3.81419e-19	0.252556	0.924	0.693	1.90709e-15	PDO Day 28	CD81
5.07414e-265	0.268981	0.32	0.809	2.53707e-261	PDO Day 28	CXCL5			1.03941e-18	0.272507	0.961	0.837	5.19707e-15	PDO Day 28	ATP5ME
1.67331e-262	0.322059	0.768	0.625	8.36656e-259	PDO Day 14	PTPRZ1			1.52408e-18	0.264557	0.926	0.754	7.6204e-15	PDO Day 28	PRELID1
1.32544e-258	0.383228	0.79	0.697	6.6272e-255	PDO Day 14	GABBR2			1.60384e-18	0.262081	0.972	0.835	8.01922e-15	PDO Day 28	RPL29
1.83342e-256	0.273663	0.875	0.789	9.16712e-253	PDO Day 14	PBXIP1			3.31753e-18	0.280488	0.994	0.882	1.65876e-14	PDO Day 28	RPL6
1.41068e-254	0.312654	0.993	0.942	7.05341e-251	PDO Day 14	FOS			5.04362e-18	0.250036	0.969	0.84	2.52181e-14	PDO Day 28	SUMO2
3.24047e-248	0.329773	0.295	0.765	1.62024e-244	PDO Day 28	FNDC1			5.63103e-18	0.275684	0.948	0.763	2.81551e-14	PDO Day 28	EEF1B2
3.58514e-248	0.261534	0.266	0.737	1.79257e-244	PDO Day 28	CLDN11			6.29286e-18	0.27661	0.985	0.883	3.14643e-14	PDO Day 28	RPS23
6.49597e-244	0.313544	0.707	0.158	3.24798e-240	Primary tumor #2	LHFPL2			7.16588e-18	0.253427	0.93	0.824	3.58294e-14	PDO Day 28	MIF
1.4402e-243	0.266722	0.798	0.278	7.20102e-240	Primary tumor #2	EPB41L3			7.58637e-18	0.250778	0.971	0.854	3.79318e-14	PDO Day 28	RPS9
2.04592e-240	0.713748	0.405	0.127	1.02296e-236	Primary tumor #2	CENPF			8.18771e-18	0.275132	0.996	0.895	4.09386e-14	PDO Day 28	RPL37A
1.7068e-239	0.282212	0.699	0.557	8.534e-236	PDO Day 14	NSG1			5.17285e-17	0.28559	0.911	0.824	2.58642e-13	PDO Day 28	SELENOK
1.13553e-238	0.336486	0.713	0.644	5.67765e-235	PDO Day 14	CA12			7.14703e-17	0.372004	0.962	0.86	3.57351e-13	PDO Day 28	TPT1
3.26185e-238	0.367754	0.902	0.393	1.63093e-234	Primary tumor #2	GPNMB			1.26571e-16	0.393636	0.283	0.517	6.32856e-13	PDO Day 28	CTSZ
1.41063e-235	0.269894	0.31	0.799	7.05315e-232	PDO Day 28	TSPAN9			2.05956e-16	0.290242	0.968	0.833	1.02978e-12	PDO Day 28	GAPDH
2.03452e-234	0.284885	0.786	0.672	1.01726e-230	PDO Day 14	MPP6			2.41521e-16	0.258281	0.996	0.952	1.20761e-12	PDO Day 28	TMSB10
6.52191e-233	0.421657	0.669	0.541	3.26095e-229	PDO Day 14	PDGFRA			2.93917e-16	0.250428	0.927	0.761	1.46958e-12	PDO Day 28	RPL36A
1.37046e-232	0.251814	0.866	0.744	6.85229e-229	PDO Day 14	PBX3			3.49977e-15	0.253135	0.969	0.944	1.74988e-11	PDO Day 28	HMGN2
2.01743e-232	0.299079	0.608	0.458	1.00872e-228	PDO Day 14	CXCR4			7.46333e-15	0.283606	0.209	0.39	3.73166e-11	PDO Day 28	COL4A2
8.98095e-230	0.3981	0.721	0.674	4.49047e-226	PDO Day 14	RCAN2			4.24627e-14	0.399641	0.895	0.829	2.12314e-10	PDO Day 28	NRL
4.91774e-229	0.261368	0.921	0.956	2.45887e-225	PDO Day 28	IFITM3			4.51239e-14	0.250149	0.971	0.855	2.2562e-10	PDO Day 28	CALM1
9.22801e-228	0.371643	0.881	0.38	4.61401e-224	Primary tumor #2	CD74			6.26587e-14	0.274297	0.91	0.714	3.13293e-10	PDO Day 28	ARL4D
4.97371e-227	0.399179	0.947	0.765	2.48685e-223	PDO Day 14	TUBB2B			2.74574e-13	0.279431	0.895	0.817	1.37287e-09	PDO Day 28	NME1
1.46765e-226	0.39838	0.377	0.049	7.33826e-223	Primary tumor #2	ASPM			5.36635e-13	0.572835	0.923	0.806	2.68317e-09	PDO Day 28	B2M
1.49761e-225	0.444893	0.726	0.523	7.48807e-222	PDO Day 14	GFAP			7.59043e-13	0.328489	0.875	0.838	3.79522e-09	PDO Day 28	PRL
1.58285e-225	0.25243	0.433	0.238	7.91427e-222	Primary tumor #2	BHLHE40			1.72931e-12	0.493227	0.863	0.668	8.64657e-09	PDO Day 28	CTSD
2.06141e-225	0.549254	0.499	0.019	1.0307e-221	Primary tumor #2	ARHGDIB			3.64993e-12	0.282015	0.945	0.815	1.82497e-08	PDO Day 28	MARCKSL1
2.9006e-224	0.305915	0.788	0.701	1.4503e-220	PDO Day 14	OBSL1			6.05515e-12	0.260001	0.812	0.606	3.02757e-08	PDO Day 28	MYL12A
1.91937e-223	0.317015	0.976	0.86	9.59687e-220	PDO Day 14	RHOBTB3			9.12329e-12	0.329567	0.833	0.701	4.56165e-08	PDO Day 28	HLA-B
3.92091e-222	0.29197	0.421	0.159	1.96045e-218	Primary tumor #2	CD55			1.12515e-11	0.377317	0.846	0.746	5.62576e-08	PDO Day 28	AIPL1
1.57528e-220	0.56629	0.807	0.331	7.87642e-217	Primary tumor #2	S100A4			1.41776e-11	0.545487	0.84	0.586	7.08881e-08	PDO Day 28	LGALS1
8.58094e-220	0.253576	0.94	0.829	4.29047e-216	PDO Day 14	P4HA1			4.0066e-11	0.462949	0.964	0.876	2.0033e-07	PDO Day 28	TMSB4X
2.57348e-219	0.326173	0.679	0.616	1.28674e-215	PDO Day 14	FBXO2			6.68823e-11	0.271735	0.923	0.703	3.34412e-07	PDO Day 28	RAC1
1.15136e-215	0.415728	0.762	0.937	5.75681e-212	PDO Day 28	TRDC			7.90969e-11	0.274411	0.865	0.742	3.95485e-07	PDO Day 28	PFN1
1.91353e-215	0.270748	0.431	0.191	9.56763e-212	Primary tumor #2	REL			8.80227e-11	0.342385	0.297	0.376	4.40114e-07	PDO Day 28	CYBA
5.79081e-214	0.287961	0.959	0.438	2.8954e-210	Primary tumor #2	GRN			1.66564e-10	0.259278	0.887	0.786	8.3282e-07	PDO Day 28	HLA-C
3.97447e-212	0.289393	0.716	0.608	1.98724e-208	PDO Day 14	CLEC11A			1.69486e-10	0.26387	0.938	0.832	8.47429e-07	PDO Day 28	CD63
1.35192e-211	0.935274	0.326	0.01	6.75961e-208	Primary tumor #2	LAPTM5			5.52407e-10	0.326679	0.919	0.78	2.76204e-06	PDO Day 28	CSTB
5.4216e-210	0.251552	0.975	0.91	2.7108e-206	PDO Day 14	GPM6B			4.59795e-09	0.414053	0.783	0.538	2.29898e-05	PDO Day 28	CTSB
1.39047e-207	0.290734	0.427	0.18	6.95235e-204	Primary tumor #2	FOSL2			8.81117e-09	0.345862	0.843	0.699	4.40558e-05	PDO Day 28	CST3
3.37954e-202	0.305432	0.767	0.642	1.68977e-198	PDO Day 14	CRABP2			8.79268e-08	0.271798	0.703	0.504	0.000439634	PDO Day 28	IGSF6
1.05753e-200	0.316843	0.749	0.706	5.28766e-197	PDO Day 14	ST8SIA5			2.66254e-07	0.281254	0.547	0.486	0.00133127	PDO Day 28	GPNMB
2.02806e-200	0.296101	0.422	0.1	1.01403e-196	Primary tumor #2	ZNF331			7.2784e-07	0.327955	0.858	0.852	0.0036392	PDO Day 28	CABP5
2.58937e-193	0.397688	0.275	0.007	1.29469e-189	Primary tumor #2	SLC11A1			3.06571e-06	0.521222	0.391	0.525	0.0153286	PDO Day 28	CD74
7.83167e-193	0.771117	0.745	0.914	3.91583e-189	PDO Day 28	COL1A1			3.55363e-06	0.505651	0.535	0.56	0.0177681	PDO Day 28	TIMP1
8.61829e-193	0.410838	0.721	0.913	4.30915e-189	PDO Day 28	PLAAT4			1.00126e-05	0.350317	0.842	0.791	0.0500629	PDO Day 28	GNGT1
8.073e-191	0.271468	0.962	0.79	4.0365e-187	PDO Day 14	BTG2			1.35484e-05	0.395747	0.327	0.51	0.0677419	PDO Day 28	HLA-DRB1
2.07235e-189	0.456104	0.744	0.938	1.03617e-185	PDO Day 28	SOD3			2.70223e-05	0.499099	0.749	0.622	0.135111	PDO Day 28	NPC2
5.0847e-189	0.275451	0.343	0.824	2.54235e-185	PDO Day 28	VWA1			4.3425e-05	0.293655	0.808	0.791	0.217125	PDO Day 28	ROM1
2.04193e-185	0.272716	0.953	0.852	1.02097e-181	PDO Day 14	PGK1			0.000164668	0.2682	0.411	0.495	0.82334	PDO Day 28	IFITM3
9.14307e-182	0.336153	0.411	0.082	4.57154e-178	Primary tumor #2	NR4A2			0.000326315	0.352267	0.721	0.474	1	PDO Day 28	SAT1
1.96583e-178	0.259632	0.673	0.606	9.82913e-175	PDO Day 14	TRIM9			0.000561537	0.386283	0.477	0.511	1	PDO Day 28	FN1
9.55812e-175	0.357239	0.721	0.664	4.77906e-171	PDO Day 14	SPARCL1			0.00150844	0.258689	0.767	0.777	1	PDO Day 28	RAX2
5.02866e-174	0.26944	0.816	0.679	2.51433e-170	PDO Day 14	BNIP3			0.00203735	0.273664	0.808	0.789	1	PDO Day 28	GNAT1
8.08757e-174	0.467466	0.738	0.621	4.04378e-170	PDO Day 14	ID4			0.00206635	0.528552	0.453	0.447	1	PDO Day 28	HLA-DRA
2.08187e-173	0.294871	0.798	0.964	1.04093e-169	PDO Day 28	COL8A1			0.00284985	0.295692	0.74	0.554	1	PDO Day 28	ARPC1B
8.93523e-169	0.372962	0.687	0.656	4.46762e-165	PDO Day 14	PRLR			0.00306387	0.281442	0.453	0.49	1	PDO Day 28	CTSS
4.97006e-168	0.31517	0.746	0.68	2.48503e-164	PDO Day 14	NMB			8.10585e-212	0.411497	0.031	0.816	4.05292e-208	PDO Day 61	S100B
1.34225e-166	1.54468	0.631	0.782	6.71123e-163	PDO Day 28	FN1			1.05888e-209	0.788743	0.044	0.757	5.2944e-206	PDO Day 61	APOC2
7.83958e-166	0.896309	0.274	0.011	3.91979e-162	Primary tumor #2	FCER1G			1.3082e-177	0.788914	0.057	0.793	6.54099e-174	PDO Day 61	APOC1
1.02546e-162	0.957829	0.946	0.5	5.12732e-159	Primary tumor #2	APOE			1.24848e-173	0.306177	0.02	0.718	6.24239e-170	PDO Day 61	CLU
2.9363e-159	0.368703	0.947	0.457	1.46815e-155	Primary tumor #2	CYP1B1			9.65195e-114	0.269396	0.057	0.721	4.82597e-110	PDO Day 61	GPNMB
4.06902e-153	0.434118	0.699	0.195	2.03451e-149	Primary tumor #2	RNASET2			1.28368e-99	0.384124	0.036	0.499	6.41839e-96	PDO Day 61	CCL3
8.32133e-146	0.422759	0.42	0.066	4.16067e-142	Primary tumor #2	NR4A1			2.66037e-96	0.759036	0.074	0.746	1.33018e-92	PDO Day 61	APOE
1.14333e-145	0.437079	0.33	0.772	5.71665e-142	PDO Day 28	MEGF10			7.55075e-79	0.323972	0.092	0.756	3.77538e-75	PDO Day 61	MT3
8.86859e-145	0.267249	0.472	0.22	4.4343e-141	Primary tumor #2	LINC-PINT			3.00569e-69	0.567578	0.036	0.586	1.50285e-65	PDO Day 61	CHI3L1
1.27982e-143	0.459045	0.541	0.449	6.39908e-140	PDO Day 14	C1orf61			2.13716e-55	0.259593	0.277	0.901	1.06858e-51	PDO Day 61	REEP6
5.28792e-141	0.343732	0.7	0.946	2.64396e-137	PDO Day 28	UNC5B			6.46468e-51	0.330269	0.124	0.741	3.23234e-47	PDO Day 61	S100A6
5.09941e-136	0.627918	0.913	0.467	2.54971e-132	Primary tumor #2	CYBA			2.27008e-37	0.33548	0.209	0.791	1.13504e-33	PDO Day 61	CTSB
6.84824e-135	0.273055	0.467	0.233	3.42412e-131	Primary tumor #2	TRIB1			2.85334e-35	0.368912	0.316	0.878	1.42667e-31	PDO Day 61	LYPD2
3.42354e-134	0.572194	0.913	0.975	1.71177e-130	PDO Day 28	CHI3L1			1.82734e-33	0.266709	0.276	0.82	9.13669e-30	PDO Day 61	PRPH2
9.97016e-129	0.651182	0.609	0.846	4.98508e-125	PDO Day 28	LUM			5.2469e-28	0.339665	0.316	0.848	2.62345e-24	PDO Day 61	SAG
2.28049e-128	0.256887	0.38	0.044	1.14024e-124	Primary tumor #2	CRABP1			7.08404e-27	0.266092	0.351	0.895	3.54202e-23	PDO Day 61	PLEKHB1
1.4176e-127	0.647842	0.699	0.905	7.08799e-124	PDO Day 28	POSTN			4.44762e-26	0.258788	0.292	0.841	2.22381e-22	PDO Day 61	CTSL
4.43665e-125	0.250679	0.988	0.947	2.21832e-121	PDO Day 14	S100A10			6.98828e-26	0.30994	0.395	0.975	3.49414e-22	PDO Day 61	CAMK2N1
5.91361e-125	0.33166	0.362	0.827	2.9568e-121	PDO Day 28	EMILIN1			1.14691e-24	0.306104	0.26	0.779	5.73455e-21	PDO Day 61	RCVRN
1.72923e-122	0.338456	0.385	0.853	8.64616e-119	PDO Day 28	COL14A1			4.19742e-24	0.342578	0.355	0.898	2.09871e-20	PDO Day 61	AC055733.2
1.60424e-119	0.414169	0.605	0.708	8.02121e-116	PDO Day 28	TIMP3			9.69329e-23	0.329736	0.375	0.941	4.84665e-19	PDO Day 61	GYG1
1.85763e-112	0.352382	0.644	0.892	9.28816e-109	PDO Day 28	COL5A2			6.84299e-22	0.463771	0.383	0.925	3.4215e-18	PDO Day 61	PDC
2.22844e-112	0.287818	0.256	0.011	1.11422e-108	Primary tumor #2	GMFG			3.32522e-21	0.417128	0.808	0.93	1.66261e-17	PDO Day 61	UNC119
4.97938e-110	0.808714	0.638	0.837	2.48969e-106	PDO Day 28	NNMT			4.22252e-21	0.283373	0.846	0.967	2.11126e-17	PDO Day 61	PIK3R1
1.16617e-107	0.274134	0.736	0.742	5.83084e-104	PDO Day 14	C1QTNF4			6.06431e-21	0.413908	0.373	0.908	3.03215e-17	PDO Day 61	CNGA1
1.00099e-106	0.397492	0.443	0.09	5.00495e-103	Primary tumor #2	HMOX1			6.86418e-21	0.332038	0.401	0.933	3.43209e-17	PDO Day 61	RP1
4.36172e-106	0.977556	0.578	0.049	2.18086e-102	Primary tumor #2	IFI30			9.37187e-20	0.356747	0.829	0.968	4.68593e-16	PDO Day 61	GNB3
1.52267e-105	0.285907	0.295	0.009	7.61337e-102	Primary tumor #2	PLEK			1.12212e-19	0.278168	0.261	0.768	5.61059e-16	PDO Day 61	SP9
7.24266e-104	0.307909	0.466	0.144	3.62133e-100	Primary tumor #2	OGFRL1			5.64295e-18	0.474976	0.725	0.891	2.82147e-14	PDO Day 61	ATP1B1
8.55896e-104	0.335238	0.551	0.039	4.27948e-100	Primary tumor #2	LSP1			2.2627e-17	0.266748	0.828	0.966	1.13135e-13	PDO Day 61	CADM1
1.45533e-101	0.677146	0.381	0.023	7.27663e-98	Primary tumor #2	APOC1			2.28695e-17	0.296291	0.399	0.929	1.14348e-13	PDO Day 61	PRCD
8.52101e-97	0.777255	0.765	0.341	4.2605e-93	Primary tumor #2	CTSL			2.33367e-17	0.265285	0.833	0.968	1.16683e-13	PDO Day 61	IMPG2
8.92096e-97	0.405089	0.461	0.155	4.46048e-93	Primary tumor #2	MAFF			3.2494e-17	0.265614	0.934	0.976	1.6247e-13	PDO Day 61	MAP1B
9.36589e-97	0.711546	0.299	0.701	4.68295e-93	PDO Day 28	TAGLN			3.48639e-17	0.29333	0.931	0.986	1.7432e-13	PDO Day 61	H3F3B
3.32852e-94	0.261661	0.949	0.482	1.66426e-90	Primary tumor #2	HLA-DRB1			3.9578e-14	0.296979	0.402	0.932	1.9789e-10	PDO Day 61	IQGAP2
4.96899e-94	1.73529	0.441	0.083	2.4845e-90	Primary tumor #2	SPP1			5.08657e-14	0.372006	0.728	0.948	2.54329e-10	PDO Day 61	PTPRZ1
8.87834e-94	0.353581	0.383	0.829	4.43917e-90	PDO Day 28	DNAJC17			1.83839e-13	0.673906	0.682	0.938	9.19193e-10	PDO Day 61	CABP5
5.44843e-92	0.253737	0.611	0.652	2.72421e-88	PDO Day 14	MSX2			3.28589e-13	0.286341	0.787	0.942	1.64295e-09	PDO Day 61	PSIP1
8.91371e-90	0.323431	0.754	0.95	4.45685e-86	PDO Day 28	COL6A3			3.99178e-13	0.642822	0.699	0.918	1.99589e-09	PDO Day 61	NRL
1.09261e-87	0.257169	0.571	0.584	5.46306e-84	PDO Day 14	GAP43			8.80617e-13	0.258176	0.419	0.891	4.40308e-09	PDO Day 61	CST3
1.88237e-87	0.32249	0.399	0.847	9.41183e-84	PDO Day 28	LRRC32			3.34206e-11	0.283285	0.833	0.969	1.67103e-07	PDO Day 61	BTG1
6.70537e-85	0.394265	0.459	0.151	3.35269e-81	Primary tumor #2	HMGB2			1.87602e-10	0.319432	0.729	0.957	9.38009e-07	PDO Day 61	TMEM176B
1.95813e-84	0.437489	0.315	0.009	9.79064e-81	Primary tumor #2	ALOX5AP			3.32083e-10	0.266966	0.744	0.96	1.66042e-06	PDO Day 61	PALMD
2.35692e-84	0.30606	0.48	0.176	1.17846e-80	Primary tumor #2	DDIT3			4.98263e-10	0.310407	0.434	0.936	2.49131e-06	PDO Day 61	MATK
2.43653e-84	0.37589	0.647	0.906	1.21826e-80	PDO Day 28	PRSS23			5.44152e-10	0.285775	0.698	0.919	2.72076e-06	PDO Day 61	OSBPL1A
3.62686e-82	0.399676	0.362	0.777	1.81343e-78	PDO Day 28	CDH11			5.50252e-10	0.324713	0.738	0.869	2.75126e-06	PDO Day 61	TUBA1B
1.24715e-81	0.345747	0.407	0.867	6.23574e-78	PDO Day 28	RANBP3L			6.02592e-10	0.383237	0.675	0.916	3.01296e-06	PDO Day 61	NME1
1.56741e-81	0.447793	0.56	0.607	7.83707e-78	PDO Day 14	FAM181B			2.45464e-09	0.575676	0.6	0.855	1.22732e-05	PDO Day 61	AIPL1
1.61311e-81	0.287242	0.386	0.823	8.06556e-78	PDO Day 28	FRMD6			8.74181e-09	0.278177	0.598	0.788	4.37091e-05	PDO Day 61	SGK1
1.77906e-80	0.338242	0.381	0.816	8.89529e-77	PDO Day 28	MMP2			1.18017e-08	0.294465	0.716	0.947	5.90083e-05	PDO Day 61	NDUFC2
1.91962e-79	0.279541	0.381	0.815	9.59809e-76	PDO Day 28	FMNL3			1.24905e-08	0.312302	0.702	0.964	6.24523e-05	PDO Day 61	TAFA4
8.20559e-78	0.256607	0.779	0.355	4.10279e-74	Primary tumor #2	TSC22D3			1.60937e-08	0.313828	0.455	0.947	8.04686e-05	PDO Day 61	CNGB1
4.23021e-76	0.386637	0.554	0.043	2.11511e-72	Primary tumor #2	LUCAT1			3.40397e-08	0.291842	0.678	0.905	0.000170198	PDO Day 61	SNAP25
4.75381e-72	0.42827	0.459	0.112	2.3769e-68	Primary tumor #2	HSPA1B			3.42634e-08	0.263798	0.697	0.915	0.000171317	PDO Day 61	COX17
5.03048e-72	0.355146	0.657	0.935	2.51524e-68	PDO Day 28	FZD7			8.33604e-08	0.282899	0.518	0.961	0.000416802	PDO Day 61	CSTB
5.71449e-72	0.252301	0.663	0.904	2.85725e-68	PDO Day 28	GJA1			8.3324e-07	0.288473	0.457	0.925	0.0041662	PDO Day 61	PTPN13
1.89676e-71	0.265511	0.648	0.906	9.4838e-68	PDO Day 28	FXYD6			1.10249e-06	0.268102	0.633	0.847	0.00551245	PDO Day 61	LAPTM4B
1.22602e-67	0.362837	0.576	0.833	6.13011e-64	PDO Day 28	SVIL			3.45082e-06	0.291047	0.552	0.955	0.0172541	PDO Day 61	DBI
2.95348e-66	0.262846	0.473	0.104	1.47674e-62	Primary tumor #2	SGK1			7.0912e-06	0.411388	0.615	0.904	0.035456	PDO Day 61	NR3C1
4.4942e-62	0.323088	0.425	0.861	2.2471e-58	PDO Day 28	LEF1			1.10506e-05	0.332768	0.609	0.887	0.0552529	PDO Day 61	TULP1
4.84877e-62	0.281031	0.651	0.91	2.42439e-58	PDO Day 28	BST2			1.3844e-05	0.318397	0.612	0.836	0.0692199	PDO Day 61	ARL4D
8.77086e-60	0.271319	0.415	0.837	4.38543e-56	PDO Day 28	NID1			1.68363e-05	0.267299	0.433	0.876	0.0841815	PDO Day 61	KCNH6
1.14962e-57	0.276013	0.892	0.488	5.74812e-54	Primary tumor #2	LIMS1			2.171e-05	0.301906	0.45	0.916	0.10855	PDO Day 61	DACH1
3.88724e-57	0.260867	0.533	0.349	1.94362e-53	Primary tumor #2	EZR			2.26403e-05	0.366199	0.355	0.75	0.113201	PDO Day 61	PLCG2
6.96983e-53	0.324893	0.338	0.015	3.48491e-49	Primary tumor #2	CD37			0.00011442	0.337342	0.664	0.938	0.572098	PDO Day 61	PRL
1.93301e-50	0.31553	0.628	0.892	9.66504e-47	PDO Day 28	CDKN2A			0.000166697	0.983339	0.033	0.356	0.833487	PDO Day 61	SPP1
2.54298e-50	0.251503	0.503	0.545	1.27149e-46	PDO Day 14	PRELP			0.000176732	0.675408	0.202	0.652	0.883662	PDO Day 61	SST
1.63456e-48	0.267375	0.59	0.849	8.17279e-45	PDO Day 28	WLS			0.000623772	0.313428	0.439	0.876	1	PDO Day 61	GPR160
6.36337e-48	0.343469	0.444	0.059	3.18168e-44	Primary tumor #2	FXYD5			0.00088195	0.323466	0.471	0.925	1	PDO Day 61	PRUNE2
2.12972e-47	0.262884	0.522	0.282	1.06486e-43	Primary tumor #2	IDI1			0.00124767	0.330989	0.589	0.894	1	PDO Day 61	TRAC
1.25794e-46	0.420603	0.972	0.982	6.28972e-43	Primary tumor #2	TMSB4X			0.00405868	0.316734	0.601	0.933	1	PDO Day 61	SAMD11
1.91023e-43	0.283252	0.545	0.356	9.55114e-40	Primary tumor #2	NFIL3			0.00483962	0.764468	0.567	0.921	1	PDO Day 61	GNGT1
6.55837e-43	1.09631	0.973	0.99	3.27918e-39	Primary tumor #2	FTL			0.00644495	0.278943	0.499	0.944	1	PDO Day 61	CCDC181
9.38368e-43	0.2655	0.589	0.809	4.69184e-39	PDO Day 28	TPM1			0.00682938	0.302614	0.468	0.899	1	PDO Day 61	SEPTIN4
2.44149e-42	0.456047	0.504	0.195	1.22074e-38	Primary tumor #2	CXCL3
1.15743e-41	0.4172	0.588	0.895	5.78716e-38	PDO Day 28	ANGPT1
3.76963e-40	0.323914	0.653	0.906	1.88481e-36	PDO Day 28	COL11A1
7.95816e-40	0.311212	0.469	0.559	3.97908e-36	PDO Day 14	C11orf87
1.33567e-39	0.398977	0.462	0.543	6.67835e-36	PDO Day 14	CA9
2.14318e-39	0.250141	0.416	0.826	1.07159e-35	PDO Day 28	COL5A1
1.57805e-38	0.299131	0.485	0.15	7.89027e-35	Primary tumor #2	PAPPA2
1.21239e-37	0.694396	0.863	0.59	6.06196e-34	Primary tumor #2	SOD2
1.23008e-36	0.308163	0.8	0.458	6.15038e-33	Primary tumor #2	PLIN2
5.37271e-36	0.382734	0.966	0.599	2.68636e-32	Primary tumor #2	HLA-DRA
1.02798e-34	0.272667	0.48	0.576	5.13988e-31	PDO Day 14	FAM184B
1.75193e-34	0.352662	0.571	0.888	8.75964e-31	PDO Day 28	SPRY1
1.63655e-33	0.804311	0.527	0.037	8.18274e-30	Primary tumor #2	CTSS
2.12939e-31	0.433566	0.499	0.175	1.0647e-27	Primary tumor #2	ZFP36
5.55146e-30	0.257532	0.61	0.905	2.77573e-26	PDO Day 28	SIPA1L2
1.08148e-29	0.296325	0.603	0.506	5.40739e-26	Primary tumor #2	DNAJB1
6.15673e-29	0.566504	0.668	0.394	3.07836e-25	Primary tumor #2	NFKBIA
2.30961e-28	0.299107	0.586	0.911	1.1548e-24	PDO Day 28	MDFI
4.55646e-28	0.444149	0.381	0.47	2.27823e-24	PDO Day 14	NPB
2.0451e-27	0.364571	0.663	0.263	1.02255e-23	Primary tumor #2	PPIF
4.05196e-27	0.304077	0.441	0.861	2.02598e-23	PDO Day 28	TEX9
4.4552e-27	0.31951	0.623	0.927	2.2276e-23	PDO Day 28	TPD52L1
1.97863e-26	0.459652	0.532	0.228	9.89315e-23	Primary tumor #2	CXCL2
3.36171e-26	0.310918	0.564	0.889	1.68086e-22	PDO Day 28	BNC2
5.40136e-26	0.383243	0.499	0.114	2.70068e-22	Primary tumor #2	TNFAIP3
6.96608e-26	0.818363	0.572	0.842	3.48304e-22	PDO Day 28	PTGDS
4.60697e-25	0.333165	0.57	0.292	2.30348e-21	Primary tumor #2	NFKBIZ
1.35865e-21	0.269585	0.613	0.385	6.79323e-18	Primary tumor #2	TIPARP
1.00697e-19	0.301469	0.587	0.389	5.03485e-16	Primary tumor #2	HERPUD1
3.67261e-18	0.440809	0.584	0.413	1.8363e-14	Primary tumor #2	AC020916.1
8.75977e-18	0.272914	0.539	0.263	4.37989e-14	Primary tumor #2	CD24
1.23766e-17	0.261867	0.971	0.693	6.18832e-14	Primary tumor #2	TXNIP
6.62197e-17	0.36491	0.413	0.528	3.31099e-13	PDO Day 14	CNTNAP2
4.53192e-16	0.278687	0.453	0.842	2.26596e-12	PDO Day 28	GSG1L
5.6543e-16	0.266681	0.483	0.068	2.82715e-12	Primary tumor #2	NCEH1
1.88635e-15	0.264423	0.592	0.14	9.43173e-12	Primary tumor #2	SLC2A3
3.10991e-15	0.289275	0.478	0.869	1.55496e-11	PDO Day 28	NQO1
5.16772e-14	0.481738	0.802	0.752	2.58386e-10	Primary tumor #2	GLUL
1.08785e-11	0.319825	0.257	0.006	5.43926e-08	Primary tumor #2	EMILIN2
1.11135e-11	0.275777	0.968	0.86	5.55675e-08	Primary tumor #2	SH3BGRL3
1.13546e-11	0.545693	0.974	0.798	5.67728e-08	Primary tumor #2	CTSD
1.86049e-11	0.255494	0.548	0.075	9.30247e-08	Primary tumor #2	BCAT1
7.77086e-11	0.328792	0.378	0.703	3.88543e-07	PDO Day 28	CLEC2B
8.254e-11	0.284864	0.795	0.51	4.127e-07	Primary tumor #2	PLCG2
6.44005e-10	0.269454	0.586	0.154	3.22002e-06	Primary tumor #2	PTTG1
4.58824e-09	0.482231	0.435	0.015	2.29412e-05	Primary tumor #2	SPI1
2.22827e-08	0.33411	0.627	0.234	0.000111413	Primary tumor #2	CTSH
7.79694e-08	0.302329	0.561	0.277	0.000389847	Primary tumor #2	CEBPD
1.1784e-07	0.527094	0.458	0.823	0.000589198	PDO Day 28	OLFML2B
1.41475e-06	0.353447	0.602	0.346	0.00707373	Primary tumor #2	HIST1H1E
1.84857e-06	0.699187	0.682	0.512	0.00924287	Primary tumor #2	DUSP1
2.68102e-06	0.279737	0.874	0.762	0.0134051	Primary tumor #2	HIF1A
3.8749e-06	0.296124	0.731	0.622	0.0193745	Primary tumor #2	KLF6
7.04527e-06	0.270298	0.581	0.246	0.0352263	Primary tumor #2	FAM107B
1.96593e-05	0.386828	0.469	0.86	0.0982964	PDO Day 28	SEMA3E
2.57968e-05	0.372933	0.786	0.69	0.128984	Primary tumor #2	ARL6IP1
4.33279e-05	0.256816	0.806	0.569	0.216639	Primary tumor #2	CEBPB
6.52738e-05	0.271358	0.622	0.453	0.326369	Primary tumor #2	CRYAB
7.72282e-05	0.362777	0.603	0.921	0.386141	PDO Day 28	BGN
9.98336e-05	0.458553	0.446	0.816	0.499168	PDO Day 28	LTBP2
0.000140225	0.484631	0.894	0.96	0.701126	PDO Day 14	CHI3L1
0.00015915	0.377451	0.332	0.008	0.795748	Primary tumor #2	IL1RN
0.00899456	1.24068	0.952	0.669	1	Primary tumor #2	CTSB
0.00217155	0.556126	0.499	0.816	1	PDO Day 28	AEBP1
0.00807116	0.485371	0.425	0.603	1	PDO Day 14	DLK1
0.00156381	0.481341	0.739	0.499	1	Primary tumor #2	IER3
0.00490618	0.38447	0.596	0.296	1	Primary tumor #2	HSPA1A
0.00298871	0.374469	0.374	0.012	1	Primary tumor #2	FCGR2A
0.000372418	0.310171	0.49	0.876	1	PDO Day 28	MYO1B
0.00541313	0.308618	0.703	0.629	1	Primary tumor #2	PPP1R15A
0.000419702	0.267512	0.504	0.892	1	PDO Day 28	COL22A1
