# Supplementary material for: Patient‐ and xenograft‐derived organoids recapitulate pediatric brain tumor features and patient treatments
Source: EMBO Mol Med. 2023 Nov 30;15(12):e18199. doi: 10.15252/emmm.202318199 (PMC10701620; doi:10.15252/emmm.202318199)
Supplement: Supplementary file 6 — Source Data for Figure 1 [file EMMM-15-e18199-s012.zip › Figure_1A,D,E/README_Figure_1.txt]

Supplied images in D, E, F, G, H are high-resolution maximal intensity projection in .tif format. They have been processed with ImageJ. Some images might be rotated. 
