# Supplementary material for: Patient‐ and xenograft‐derived organoids recapitulate pediatric brain tumor features and patient treatments
Source: EMBO Mol Med. 2023 Nov 30;15(12):e18199. doi: 10.15252/emmm.202318199 (PMC10701620; doi:10.15252/emmm.202318199)
Supplement: Supplementary file 7 — Source Data for Figure 2 [file EMMM-15-e18199-s013.zip]

Archive with 9 entries (4 files):
- Figure_2/
- Figure_2/.DS_Store
- Figure_2/2A-C/
- Figure_2/2A-C/DNA_methylation_data.txt
- __MACOSX/
- __MACOSX/Figure_2/
- __MACOSX/Figure_2/._.DS_Store
- __MACOSX/Figure_2/2A-C/
- __MACOSX/Figure_2/2A-C/._DNA_methylation_data.txt
