# Supplementary material for: Patient‐ and xenograft‐derived organoids recapitulate pediatric brain tumor features and patient treatments
Source: EMBO Mol Med. 2023 Nov 30;15(12):e18199. doi: 10.15252/emmm.202318199 (PMC10701620; doi:10.15252/emmm.202318199)
Supplement: Supplementary file 7 — Source Data for Figure 2 [file EMMM-15-e18199-s013.zip › Figure_2/2A-C/DNA_methylation_data.txt]

Source data Figure 2A,B,C: https://doi.org/10.5281/zenodo.8325522
