# Supplementary material for: Patient‐ and xenograft‐derived organoids recapitulate pediatric brain tumor features and patient treatments
Source: EMBO Mol Med. 2023 Nov 30;15(12):e18199. doi: 10.15252/emmm.202318199 (PMC10701620; doi:10.15252/emmm.202318199)
Supplement: Supplementary file 8 — Source Data for Figure 3 [file EMMM-15-e18199-s011.zip]

Archive with 206 entries (191 files):
- Figure_3/
- Figure_3/.DS_Store
- Figure_3/README_Figure_3.txt
- Figure_3/3A/
- Figure_3/3A/.DS_Store
- Figure_3/3A/A''_Quantification_T#1.xlsx
- Figure_3/3A/A'_PDO_T#1_D28_CD34,_CD3_CD3.tif
- Figure_3/3A/A'_PDO_T#1_D28_CD34,_CD3_CD34.tif
- Figure_3/3A/A'_PDO_T#1_D28_CD34,_CD3_DAPI.tif
- Figure_3/3A/A'_PDO_T#1_D28_CD34,_CD3_merge.tif
- Figure_3/3A/A'_PDO_T#1_D28_GFAP,_B3tubulin_B3tubulin.tif
- Figure_3/3A/A'_PDO_T#1_D28_GFAP,_B3tubulin_DAPI.tif
- Figure_3/3A/A'_PDO_T#1_D28_GFAP,_B3tubulin_GFAP.tif
- Figure_3/3A/A'_PDO_T#1_D28_GFAP,_B3tubulin_merge.tif
- Figure_3/3A/A'_PDO_T#1_D28_IBA1,_CD3_CD3.tif
- Figure_3/3A/A'_PDO_T#1_D28_IBA1,_CD3_DAPI.tif
- Figure_3/3A/A'_PDO_T#1_D28_IBA1,_CD3_IBA1.tif
- Figure_3/3A/A'_PDO_T#1_D28_IBA1,_CD3_merge.tif
- Figure_3/3A/A'_PDO_T#1_D28_Ki67,_SOX2_DAPI.tif
- Figure_3/3A/A'_PDO_T#1_D28_Ki67,_SOX2_Ki67.tif
- Figure_3/3A/A'_PDO_T#1_D28_Ki67,_SOX2_merge.tif
- Figure_3/3A/A'_PDO_T#1_D28_Ki67,_SOX2_SOX2.tif
- Figure_3/3A/A'_PDO_T#1_D28_OLIG2,_Nestin_DAPI.tif
- Figure_3/3A/A'_PDO_T#1_D28_OLIG2,_Nestin_merge.tif
- Figure_3/3A/A'_PDO_T#1_D28_OLIG2,_Nestin_Nestin.tif
- Figure_3/3A/A'_PDO_T#1_D28_OLIG2,_Nestin_OLIG2.tif
- Figure_3/3A/A'_Primary_T#1_CD34,_CD3_CD3.tif
- Figure_3/3A/A'_Primary_T#1_CD34,_CD3_CD34.tif
- Figure_3/3A/A'_Primary_T#1_CD34,_CD3_DAPI.tif
- Figure_3/3A/A'_Primary_T#1_CD34,_CD3_merge.tif
- Figure_3/3A/A'_Primary_T#1_GFAP,_B3tubulin_B3tubulin.tif
- Figure_3/3A/A'_Primary_T#1_GFAP,_B3tubulin_DAPI.tif
- Figure_3/3A/A'_Primary_T#1_GFAP,_B3tubulin_GFAP.tif
- Figure_3/3A/A'_Primary_T#1_GFAP,_B3tubulin_merge.tif
- Figure_3/3A/A'_Primary_T#1_IBA1,_CD3_CD3.tif
- Figure_3/3A/A'_Primary_T#1_IBA1,_CD3_DAPI.tif
- Figure_3/3A/A'_Primary_T#1_IBA1,_CD3_IBA1.tif
- Figure_3/3A/A'_Primary_T#1_IBA1,_CD3_merge.tif
- Figure_3/3A/A'_Primary_T#1_Ki67,_SOX2_DAPI.tif
- Figure_3/3A/A'_Primary_T#1_Ki67,_SOX2_Ki67.tif
- Figure_3/3A/A'_Primary_T#1_Ki67,_SOX2_merge.tif
- Figure_3/3A/A'_Primary_T#1_Ki67,_SOX2_SOX2.tif
- Figure_3/3A/A'_Primary_T#1_OLIG2,_Nestin_DAPI.tif
- Figure_3/3A/A'_Primary_T#1_OLIG2,_Nestin_merge.tif
- Figure_3/3A/A'_Primary_T#1_OLIG2,_Nestin_Nestin.tif
- Figure_3/3A/A'_Primary_T#1_OLIG2,_Nestin_OLIG2.tif
- Figure_3/3B/
- Figure_3/3B/.DS_Store
- Figure_3/3B/B''_Quantification_T#6.xlsx
- Figure_3/3B/B'_Quantification_T#2.xlsx
- Figure_3/3C/
- Figure_3/3C/.DS_Store
- Figure_3/3C/C''_Quantification_T#9.xlsx
- Figure_3/3C/C'_PDO_T#9_D28_CD34,_CD3_CD3.tif
- Figure_3/3C/C'_PDO_T#9_D28_CD34,_CD3_CD34.tif
- Figure_3/3C/C'_PDO_T#9_D28_CD34,_CD3_DAPI.tif
- Figure_3/3C/C'_PDO_T#9_D28_CD34,_CD3_merge.tif
- Figure_3/3C/C'_PDO_T#9_D28_GFAP,_B3tubulin_B3tubulin.tif
- Figure_3/3C/C'_PDO_T#9_D28_GFAP,_B3tubulin_DAPI.tif
- Figure_3/3C/C'_PDO_T#9_D28_GFAP,_B3tubulin_GFAP.tif
- Figure_3/3C/C'_PDO_T#9_D28_GFAP,_B3tubulin_merge.tif
- Figure_3/3C/C'_PDO_T#9_D28_IBA1,_CD3_CD3.tif
- Figure_3/3C/C'_PDO_T#9_D28_IBA1,_CD3_DAPI.tif
- Figure_3/3C/C'_PDO_T#9_D28_IBA1,_CD3_IBA1.tif
- Figure_3/3C/C'_PDO_T#9_D28_IBA1,_CD3_merge.tif
- Figure_3/3C/C'_PDO_T#9_D28_Ki67,_SOX2_DAPI.tif
- Figure_3/3C/C'_PDO_T#9_D28_Ki67,_SOX2_Ki67.tif
- Figure_3/3C/C'_PDO_T#9_D28_Ki67,_SOX2_merge.tif
- Figure_3/3C/C'_PDO_T#9_D28_Ki67,_SOX2_SOX2.tif
- Figure_3/3C/C'_PDO_T#9_D28_OLIG2,_Nestin_DAPI.tif
- Figure_3/3C/C'_PDO_T#9_D28_OLIG2,_Nestin_merge.tif
- Figure_3/3C/C'_PDO_T#9_D28_OLIG2,_Nestin_Nestin.tif
- Figure_3/3C/C'_PDO_T#9_D28_OLIG2,_Nestin_OLIG2.tif
- Figure_3/3C/C'_Primary_T#9_CD34,_CD3_CD3.tif
- Figure_3/3C/C'_Primary_T#9_CD34,_CD3_CD34.tif
- Figure_3/3C/C'_Primary_T#9_CD34,_CD3_DAPI.tif
- Figure_3/3C/C'_Primary_T#9_CD34,_CD3_merge.tif
- Figure_3/3C/C'_Primary_T#9_GFAP,_B3tubulin_B3tubulin.tif
- Figure_3/3C/C'_Primary_T#9_GFAP,_B3tubulin_DAPI.tif
- Figure_3/3C/C'_Primary_T#9_GFAP,_B3tubulin_GFAP.tif
- Figure_3/3C/C'_Primary_T#9_GFAP,_B3tubulin_merge.tif
- Figure_3/3C/C'_Primary_T#9_IBA1,_CD3_CD3.tif
- Figure_3/3C/C'_Primary_T#9_IBA1,_CD3_DAPI.tif
- Figure_3/3C/C'_Primary_T#9_IBA1,_CD3_IBA1.tif
- Figure_3/3C/C'_Primary_T#9_IBA1,_CD3_merge.tif
- Figure_3/3C/C'_Primary_T#9_Ki67,_SOX2_DAPI.tif
- Figure_3/3C/C'_Primary_T#9_Ki67,_SOX2_Ki67.tif
- Figure_3/3C/C'_Primary_T#9_Ki67,_SOX2_merge.tif
- Figure_3/3C/C'_Primary_T#9_Ki67,_SOX2_SOX2.tif
- Figure_3/3C/C'_Primary_T#9_OLIG2,_Nestin_DAPI.tif
- Figure_3/3C/C'_Primary_T#9_OLIG2,_Nestin_merge.tif
- Figure_3/3C/C'_Primary_T#9_OLIG2,_Nestin_Nestin.tif
- Figure_3/3C/C'_Primary_T#9_OLIG2,_Nestin_OLIG2.tif
- Figure_3/3D/
- Figure_3/3D/.DS_Store
- Figure_3/3D/D_Quantification_T#10.xlsx
- Figure_3/3E/
- Figure_3/3E/.DS_Store
- Figure_3/3E/E''_Quantification_T#21.xlsx
- Figure_3/3E/E'_PDO_T#21_D28_CD34,_CD3_CD3.tif
- Figure_3/3E/E'_PDO_T#21_D28_CD34,_CD3_CD34.tif
- Figure_3/3E/E'_PDO_T#21_D28_CD34,_CD3_DAPI.tif
- Figure_3/3E/E'_PDO_T#21_D28_CD34,_CD3_merge.tif
- Figure_3/3E/E'_PDO_T#21_D28_GFAP,_B3tubulin_B3tubulin.tif
- Figure_3/3E/E'_PDO_T#21_D28_GFAP,_B3tubulin_DAPI.tif
- Figure_3/3E/E'_PDO_T#21_D28_GFAP,_B3tubulin_GFAP.tif
- Figure_3/3E/E'_PDO_T#21_D28_GFAP,_B3tubulin_merge.tif
- Figure_3/3E/E'_PDO_T#21_D28_IBA1,_CD3_CD3.tif
- Figure_3/3E/E'_PDO_T#21_D28_IBA1,_CD3_DAPI.tif
- Figure_3/3E/E'_PDO_T#21_D28_IBA1,_CD3_IBA1.tif
- Figure_3/3E/E'_PDO_T#21_D28_IBA1,_CD3_merge.tif
- Figure_3/3E/E'_PDO_T#21_D28_Ki67,_SOX2_DAPI.tif
- Figure_3/3E/E'_PDO_T#21_D28_Ki67,_SOX2_Ki67.tif
- Figure_3/3E/E'_PDO_T#21_D28_Ki67,_SOX2_merge.tif
- Figure_3/3E/E'_PDO_T#21_D28_Ki67,_SOX2_SOX2.tif
- Figure_3/3E/E'_PDO_T#21_D28_OLIG2,_Nestin_DAPI.tif
- Figure_3/3E/E'_PDO_T#21_D28_OLIG2,_Nestin_merge.tif
- Figure_3/3E/E'_PDO_T#21_D28_OLIG2,_Nestin_Nestin.tif
- Figure_3/3E/E'_PDO_T#21_D28_OLIG2,_Nestin_OLIG2.tif
- Figure_3/3E/E'_Primary_T#21_CD34,_CD3_CD3.tif
- Figure_3/3E/E'_Primary_T#21_CD34,_CD3_CD34.tif
- Figure_3/3E/E'_Primary_T#21_CD34,_CD3_DAPI.tif
- Figure_3/3E/E'_Primary_T#21_CD34,_CD3_merge.tif
- Figure_3/3E/E'_Primary_T#21_GFAP,_B3tubulin_B3tubulin.tif
- Figure_3/3E/E'_Primary_T#21_GFAP,_B3tubulin_DAPI.tif
- Figure_3/3E/E'_Primary_T#21_GFAP,_B3tubulin_GFAP.tif
- Figure_3/3E/E'_Primary_T#21_GFAP,_B3tubulin_merge.tif
- Figure_3/3E/E'_Primary_T#21_IBA1,_CD3_CD3.tif
- Figure_3/3E/E'_Primary_T#21_IBA1,_CD3_DAPI.tif
- Figure_3/3E/E'_Primary_T#21_IBA1,_CD3_IBA1.tif
- Figure_3/3E/E'_Primary_T#21_IBA1,_CD3_merge.tif
- Figure_3/3E/E'_Primary_T#21_Ki67,_SOX2_DAPI.tif
- Figure_3/3E/E'_Primary_T#21_Ki67,_SOX2_Ki67.tif
- Figure_3/3E/E'_Primary_T#21_Ki67,_SOX2_merge.tif
- Figure_3/3E/E'_Primary_T#21_Ki67,_SOX2_SOX2.tif
- Figure_3/3E/E'_Primary_T#21_OLIG2,_Nestin_DAPI.tif
- Figure_3/3E/E'_Primary_T#21_OLIG2,_Nestin_merge.tif
- Figure_3/3E/E'_Primary_T#21_OLIG2,_Nestin_Nestin.tif
- Figure_3/3E/E'_Primary_T#21_OLIG2,_Nestin_OLIG2.tif
- Figure_3/3F/
- Figure_3/3F/F''_Quantification_T#23.xlsx
- Figure_3/3F/F'_Quantification_T#22.xlsx
- __MACOSX/
- __MACOSX/Figure_3/
- __MACOSX/Figure_3/._.DS_Store
- __MACOSX/Figure_3/._README_Figure_3.txt
- __MACOSX/Figure_3/3A/
- __MACOSX/Figure_3/3A/._.DS_Store
- __MACOSX/Figure_3/3A/._A''_Quantification_T#1.xlsx
- __MACOSX/Figure_3/3A/._A'_PDO_T#1_D28_GFAP,_B3tubulin_B3tubulin.tif
- __MACOSX/Figure_3/3A/._A'_PDO_T#1_D28_GFAP,_B3tubulin_DAPI.tif
- __MACOSX/Figure_3/3A/._A'_PDO_T#1_D28_GFAP,_B3tubulin_GFAP.tif
- __MACOSX/Figure_3/3A/._A'_PDO_T#1_D28_GFAP,_B3tubulin_merge.tif
- __MACOSX/Figure_3/3A/._A'_PDO_T#1_D28_Ki67,_SOX2_DAPI.tif
- __MACOSX/Figure_3/3A/._A'_PDO_T#1_D28_Ki67,_SOX2_Ki67.tif
- __MACOSX/Figure_3/3A/._A'_PDO_T#1_D28_Ki67,_SOX2_merge.tif
- __MACOSX/Figure_3/3A/._A'_PDO_T#1_D28_Ki67,_SOX2_SOX2.tif
- __MACOSX/Figure_3/3A/._A'_PDO_T#1_D28_OLIG2,_Nestin_DAPI.tif
- __MACOSX/Figure_3/3A/._A'_PDO_T#1_D28_OLIG2,_Nestin_merge.tif
- __MACOSX/Figure_3/3A/._A'_PDO_T#1_D28_OLIG2,_Nestin_Nestin.tif
- __MACOSX/Figure_3/3A/._A'_PDO_T#1_D28_OLIG2,_Nestin_OLIG2.tif
- __MACOSX/Figure_3/3A/._A'_Primary_T#1_CD34,_CD3_merge.tif
- __MACOSX/Figure_3/3A/._A'_Primary_T#1_GFAP,_B3tubulin_B3tubulin.tif
- __MACOSX/Figure_3/3A/._A'_Primary_T#1_GFAP,_B3tubulin_DAPI.tif
- __MACOSX/Figure_3/3A/._A'_Primary_T#1_GFAP,_B3tubulin_GFAP.tif
- __MACOSX/Figure_3/3A/._A'_Primary_T#1_GFAP,_B3tubulin_merge.tif
- __MACOSX/Figure_3/3A/._A'_Primary_T#1_IBA1,_CD3_merge.tif
- __MACOSX/Figure_3/3A/._A'_Primary_T#1_Ki67,_SOX2_merge.tif
- __MACOSX/Figure_3/3A/._A'_Primary_T#1_OLIG2,_Nestin_merge.tif
- __MACOSX/Figure_3/3B/
- __MACOSX/Figure_3/3B/._.DS_Store
- __MACOSX/Figure_3/3B/._B''_Quantification_T#6.xlsx
- __MACOSX/Figure_3/3B/._B'_Quantification_T#2.xlsx
- __MACOSX/Figure_3/3C/
- __MACOSX/Figure_3/3C/._.DS_Store
- __MACOSX/Figure_3/3C/._C''_Quantification_T#9.xlsx
- __MACOSX/Figure_3/3C/._C'_PDO_T#9_D28_GFAP,_B3tubulin_DAPI.tif
- __MACOSX/Figure_3/3C/._C'_PDO_T#9_D28_GFAP,_B3tubulin_merge.tif
- __MACOSX/Figure_3/3C/._C'_PDO_T#9_D28_IBA1,_CD3_merge.tif
- __MACOSX/Figure_3/3C/._C'_PDO_T#9_D28_Ki67,_SOX2_merge.tif
- __MACOSX/Figure_3/3C/._C'_PDO_T#9_D28_Ki67,_SOX2_SOX2.tif
- __MACOSX/Figure_3/3C/._C'_PDO_T#9_D28_OLIG2,_Nestin_merge.tif
- __MACOSX/Figure_3/3C/._C'_Primary_T#9_CD34,_CD3_merge.tif
- __MACOSX/Figure_3/3C/._C'_Primary_T#9_GFAP,_B3tubulin_merge.tif
- __MACOSX/Figure_3/3C/._C'_Primary_T#9_IBA1,_CD3_CD3.tif
- __MACOSX/Figure_3/3C/._C'_Primary_T#9_IBA1,_CD3_merge.tif
- __MACOSX/Figure_3/3C/._C'_Primary_T#9_Ki67,_SOX2_merge.tif
- __MACOSX/Figure_3/3C/._C'_Primary_T#9_OLIG2,_Nestin_merge.tif
- __MACOSX/Figure_3/3D/
- __MACOSX/Figure_3/3D/._.DS_Store
- __MACOSX/Figure_3/3D/._D_Quantification_T#10.xlsx
- __MACOSX/Figure_3/3E/
- __MACOSX/Figure_3/3E/._.DS_Store
- __MACOSX/Figure_3/3E/._E''_Quantification_T#21.xlsx
- __MACOSX/Figure_3/3E/._E'_PDO_T#21_D28_Ki67,_SOX2_merge.tif
- __MACOSX/Figure_3/3E/._E'_PDO_T#21_D28_Ki67,_SOX2_SOX2.tif
- __MACOSX/Figure_3/3E/._E'_PDO_T#21_D28_OLIG2,_Nestin_merge.tif
- __MACOSX/Figure_3/3E/._E'_PDO_T#21_D28_OLIG2,_Nestin_OLIG2.tif
- __MACOSX/Figure_3/3E/._E'_Primary_T#21_GFAP,_B3tubulin_merge.tif
- __MACOSX/Figure_3/3E/._E'_Primary_T#21_IBA1,_CD3_merge.tif
- __MACOSX/Figure_3/3E/._E'_Primary_T#21_Ki67,_SOX2_merge.tif
- __MACOSX/Figure_3/3E/._E'_Primary_T#21_Ki67,_SOX2_SOX2.tif
- __MACOSX/Figure_3/3E/._E'_Primary_T#21_OLIG2,_Nestin_merge.tif
- __MACOSX/Figure_3/3F/
- __MACOSX/Figure_3/3F/._F''_Quantification_T#23.xlsx
- __MACOSX/Figure_3/3F/._F'_Quantification_T#22.xlsx
