# Supplementary material for: Patient‐ and xenograft‐derived organoids recapitulate pediatric brain tumor features and patient treatments
Source: EMBO Mol Med. 2023 Nov 30;15(12):e18199. doi: 10.15252/emmm.202318199 (PMC10701620; doi:10.15252/emmm.202318199)
Supplement: Supplementary file 8 — Source Data for Figure 3 [file EMMM-15-e18199-s011.zip › Figure_3/README_Figure_3.txt]

Supplied images are high-resolution maximal intensity projection in .tif format. They have been processed with ImageJ. A cropped region of interest has been used to assemble Figure 3. Some images might be rotated. 
