# Supplementary material for: Patient‐ and xenograft‐derived organoids recapitulate pediatric brain tumor features and patient treatments
Source: EMBO Mol Med. 2023 Nov 30;15(12):e18199. doi: 10.15252/emmm.202318199 (PMC10701620; doi:10.15252/emmm.202318199)
Supplement: Supplementary file 8 — Source Data for Figure 3 [file EMMM-15-e18199-s011.zip › Figure_3/3A/A''_Quantification_T#1.xlsx]

## Sheet: Data description
For cellular populations analysis, the same number of images for a determined sample were used for the quantification. A specific area of a region of interest (ROI) was defined and used across all images, avoiding edges or bad regions of the images. A total number of 600-1500 DAPI+ cells were counted inside the ROI, equally splitting them across considered images. These DAPI+ cells were then chec…

## Sheet: Quantifications T#1
TUMOR #1
Primary T#1								PDOs T#1 D28
ROI	DAPI	Ki67+ cells	SOX2+ cells	% Ki67+ cells	% SOX2+ cells			ROI	DAPI	Ki67+ cells	SOX2+ cells	% Ki67+ cells	% SOX2+ cells
1	125	5	21	4	16.8			1a	125	5	9	4	7.2
2	125	9	71	7.2	56.8			1b	125	21	42	16.8	33.6
3	125	9	51	7.2	40.8			1c	125	6	17	4.8	13.6
4	125	4	84	3.2	67.2			1d	125	4	29	3.2	23.2
5	125	4	73	3.2	58.4			2a	125	19	34	15.2	27.2
6	125	6	77	4.8	61.6			2b	125	39	53	31.2	42.4
7	125	3	56	2.4	44.8			2c	125	4	32	3.2	25.6
8	125	2	76	1.6	60.8			2d	125	35	44	28	35.2
9	125	3	49	2.4	39.2			4a	125	9	60	7.2	48
10	125	2	79	1.6	63.2			4b	130	8	16	6.15385	12.3077
11	125	7	24	5.6	19.2			4c	125	1	18	0.8	14.4
12	125	2	42	1.6	33.6			4d	125	8	11	6.4	8.8
SUM	1500	56	703	3.73333	46.8667			SUM	1505	159	365	10.5795	24.2923
Primary T#1								PDOs T#1 D28
ROI	DAPI	OLIG2+ cells	% OLIG2+ cells					ROI	DAPI	OLIG2+ cells	% OLIG2+ cells
1	125	0	0					1a	125	1	0.8
2	125	0	0					1b	125	0	0
3	125	0	0					1c	125	0	0
4	125	0	0					1d	130	0	0
5	125	1	0.8					2a	125	0	0
6	125	0	0					2b	125	0	0
7	125	0	0					2c	125	0	0
8	125	0	0					2d	125	0	0
9	125	0	0					4a	125	0	0
10	125	0	0					4b	132	0	0
11	125	0	0					4c	125	0	0
12	125	1	0.8					4d	125	0	0
SUM	1500	2	0.133333					SUM	1512	1	0.0666667
Primary T#1								PDOs T#1 D28
ROI	DAPI	IBA1+ cells	% IBA1+ cells					ROI	DAPI	IBA1+ cells	% IBA1+ cells
1	125	1	0.8					1a	125	0	0
2	114	2	1.75439					1b	125	0	0
3	125	0	0					1c	125	0	0
4	125	3	2.4					1d	125	0	0
5	113	1	0.884956					2a	125	0	0
6	129	4	3.10078					2b	125	0	0
7	125	2	1.6					2c	125	0	0
8	125	1	0.8					2d	125	1	0.8
9	125	1	0.8					4a	125	0	0
10	125	3	2.4					4b	125	0	0
11	125	2	1.6					4c	125	0	0
12	125	1	0.8					4d	125	0	0
SUM	1481	21	1.41168					SUM	1500	1	0.0666667
