# Supplementary material for: Patient‐ and xenograft‐derived organoids recapitulate pediatric brain tumor features and patient treatments
Source: EMBO Mol Med. 2023 Nov 30;15(12):e18199. doi: 10.15252/emmm.202318199 (PMC10701620; doi:10.15252/emmm.202318199)
Supplement: Supplementary file 8 — Source Data for Figure 3 [file EMMM-15-e18199-s011.zip › Figure_3/3B/B''_Quantification_T#6.xlsx]

## Sheet: Data description
For cellular populations analysis, the same number of images for a determined sample were used for the quantification. A specific area of a region of interest (ROI) was defined and used across all images, avoiding edges or bad regions of the images. A total number of 600-1500 DAPI+ cells were counted inside the ROI, equally splitting them across considered images. These DAPI+ cells were then chec…

## Sheet: Quantification T#6
TUMOR #6
Primary T#6							PDOs T#6 D35
ROI	DAPI	Ki67+ cells	SOX2+ cells	% Ki67+ cells	% SOX2+ cells		ROI	DAPI	Ki67+ cells	SOX2+ cells	% Ki67+ cells	% SOX2+ cells
1	115	5	63	4.34783	54.7826		1a	115	9	87	7.82609	75.6522
2	115	1	62	0.869565	53.913		1b	115	3	83	2.6087	72.1739
3	115	5	85	4.34783	73.913		1c	115	4	75	3.47826	65.2174
9	115	1	45	0.869565	39.1304		2a	115	2	63	1.73913	54.7826
5	115	1	59	0.869565	51.3043		2b	115	2	74	1.73913	64.3478
6	115	3	48	2.6087	41.7391		2c	115	2	72	1.73913	62.6087
7	115	7	79	6.08696	68.6957		2d	115	9	79	7.82609	68.6957
SUM	805	23	441	2.85714	54.7826		SUM	805	31	533	3.85093	66.2112
Primary T#6							PDOs T#6 D35
ROI	DAPI	OLIG2+ cells	% OLIG2+ cells				ROI	DAPI	OLIG2+ cells	% OLIG2+ cells
1	120	2	1.66667				1a	120	26	21.6667
2	120	0	0				1b	120	11	9.16667
3	120	1	0.833333				1c	120	6	5
4	120	4	3.33333				2a	120	6	5
5	120	3	2.5				2b	120	7	5.83333
6	120	0	0				2c	120	0	0
SUM	720	10	1.38889				SUM	720	56	7.77778
Primary T#6							PDOs T#6 D35
ROI	DAPI	IBA1+ cells	% IBA1+ cells				ROI	DAPI	IBA1+ cells	% IBA1+ cells
1	120	5	4.16667				1a_1	120	1	0.833333
2	120	10	8.33333				1a_2	120	1	0.833333
3	120	7	5.83333				1b	120	0	0
4	120	6	5				2a_1	120	0	0
9	120	7	5.83333				2a_2	120	3	2.5
6	120	2	1.66667				2b	120	4	3.33333
SUM	720	37	5.13889				SUM	720	9	1.25
