# Supplementary material for: Patient‐ and xenograft‐derived organoids recapitulate pediatric brain tumor features and patient treatments
Source: EMBO Mol Med. 2023 Nov 30;15(12):e18199. doi: 10.15252/emmm.202318199 (PMC10701620; doi:10.15252/emmm.202318199)
Supplement: Supplementary file 8 — Source Data for Figure 3 [file EMMM-15-e18199-s011.zip › Figure_3/3B/B'_Quantification_T#2.xlsx]

## Sheet: Data description
For cellular populations analysis, the same number of images for a determined sample were used for the quantification. A specific area of a region of interest (ROI) was defined and used across all images, avoiding edges or bad regions of the images. A total number of 600-1500 DAPI+ cells were counted inside the ROI, equally splitting them across considered images. These DAPI+ cells were then chec…

## Sheet: Quantification T#2
TUMOR #2
Primary T#2							PDOs T#2 D28
ROI	DAPI	Ki67+ cells	SOX2+ cells	% Ki67+ cells	% SOX2+ cells		ROI	DAPI	Ki67+ cells	SOX2+ cells	% Ki67+ cells	% SOX2+ cells
1	100	4	37	4	37		1a	100	14	75	14	75
2	100	7	16	7	16		1b	100	13	58	13	58
3	100	9	40	9	40		1c	100	13	73	13	73
4	100	5	44	5	44		1d	100	12	65	12	65
5	100	9	49	9	49		2c	100	4	48	4	48
6	100	10	14	10	14		2d	100	7	56	7	56
7	100	43	53	43	53		1a	100	2	63	2	63
8	100	58	17	58	17		1b	100	1	38	1	38
9	100	40	19	40	19		1c	100	11	35	11	35
10	100	40	21	40	21		2b	100	14	51	14	51
SUM	1000	225	310	22.5	31		SUM	1000	91	562	9.1	56.2
Primary T#2							PDOs T#2 D28
ROI	DAPI	OLIG2+ cells	% OLIG2+ cells				ROI	DAPI	OLIG2+ cells	% OLIG2+ cells
1	95	1	1.05263				1a	95	0	0
2	95	0	0				1b	95	1	1.05263
3	90	0	0				1c	90	0	0
4	90	0	0				1d	90	0	0
5	90	0	0				2c	90	0	0
6	90	0	0				2d	90	0	0
7	90	0	0				1a	90	0	0
8	90	0	0				1b	90	0	0
9	90	0	0				2a	90	1	1.11111
10	90	0	0				2b	90	0	0
11	90	0	0				2c	90	0	0
SUM	1000	1	0.0956938				SUM	1000	2	0.196704
Primary T#2							PDOs T#2 D28
ROI	DAPI	IBA1+ cells	% IBA1+ cells				ROI	DAPI	IBA1+ cells	% IBA1+ cells
1	87	2	2.29885				1a	87	0	0
2	83	3	3.61446				1b	83	0	0
3	83	1	1.20482				1c	83	1	1.20482
4	83	0	0				1d	83	0	0
5	83	1	1.20482				2c	83	1	1.20482
6	83	0	0				2d	83	0	0
7	83	3	3.61446				1a	83	0	0
8	83	3	3.61446				1b	83	0	0
9	83	3	3.61446				2a	83	0	0
10	83	0	0				2b	83	0	0
11	83	2	2.40964				2c	83	1	1.20482
12	83	1	1.20482				2d	83	0	0
SUM	1000	19	1.8984				SUM	1000	3	0.301205
