# Supplementary material for: Patient‐ and xenograft‐derived organoids recapitulate pediatric brain tumor features and patient treatments
Source: EMBO Mol Med. 2023 Nov 30;15(12):e18199. doi: 10.15252/emmm.202318199 (PMC10701620; doi:10.15252/emmm.202318199)
Supplement: Supplementary file 8 — Source Data for Figure 3 [file EMMM-15-e18199-s011.zip › Figure_3/3C/C''_Quantification_T#9.xlsx]

## Sheet: Data description
For cellular populations analysis, the same number of images for a determined sample were used for the quantification. A specific area of a region of interest (ROI) was defined and used across all images, avoiding edges or bad regions of the images. A total number of 600-1500 DAPI+ cells were counted inside the ROI, equally splitting them across considered images. These DAPI+ cells were then chec…

## Sheet: Quantification T#9
TUMOR #9
Primary T#9							PDOs T#9 D28
ROI	DAPI	Ki67+ cells	SOX2+ cells	% Ki67+ cells	% SOX2+ cells		ROI	DAPI	Ki67+ cells	SOX2+ cells	% Ki67+ cells	% SOX2+ cells
1	125	32	10	25.6	8		1a	125	6	14	4.8	11.2
2	125	34	17	27.2	13.6		1b	125	13	22	10.4	17.6
3	125	43	21	34.4	16.8		1c	125	3	9	2.4	7.2
4	125	49	24	39.2	19.2		1d	125	1	4	0.8	3.2
5	125	38	29	30.4	23.2		2b	125	13	17	10.4	13.6
6	125	48	24	38.4	19.2		2c	125	24	26	19.2	20.8
7	125	24	7	19.2	5.6		2d	125	20	30	16	24
8	125	51	24	40.8	19.2			875	80	122	9.14286	13.9429
SUM	1000	319	156	31.9	15.6
Primary T#9							PDOs T#9 D28
ROI	DAPI	OLIG2+ cells	% OLIG2+ cells				ROI	DAPI	OLIG2+ cells	% OLIG2+ cells
1	125	10	8				1a	125	5	4
2	125	3	2.4				1b	125	1	0.8
3	125	1	0.8				1c	125	0	0
4	125	8	6.4				1d	125	4	3.2
5	125	0	0				2b	125	1	0.8
6	125	5	4				2c	125	1	0.8
7	125	0	0				2d	125	3	2.4
8	125	0	0				SUM	875	15	1.71429
SUM	1000	27	2.7
Primary T#9							PDOs T#9 D28
ROI	DAPI	IBA1+ cells	% IBA1+ cells				ROI	DAPI	IBA1+ cells	% IBA1+ cells
1	125	2	1.6				1a	125	0	0
2	125	6	4.8				1b	125	0	0
3	125	8	6.4				1c	125	1	0.8
4	125	1	0.8				1d	125	0	0
5	125	7	5.6				2b	125	0	0
6	125	6	4.8				2c	125	0	0
7	125	7	5.6				2d	125	2	1.6
8	125	3	2.4				SUM	875	3	0.342857
SUM	1000	40	4
