# Supplementary material for: Patient‐ and xenograft‐derived organoids recapitulate pediatric brain tumor features and patient treatments
Source: EMBO Mol Med. 2023 Nov 30;15(12):e18199. doi: 10.15252/emmm.202318199 (PMC10701620; doi:10.15252/emmm.202318199)
Supplement: Supplementary file 8 — Source Data for Figure 3 [file EMMM-15-e18199-s011.zip › Figure_3/3D/D_Quantification_T#10.xlsx]

## Sheet: Data description
For cellular populations analysis, the same number of images for a determined sample were used for the quantification. A specific area of a region of interest (ROI) was defined and used across all images, avoiding edges or bad regions of the images. A total number of 600-1500 DAPI+ cells were counted inside the ROI, equally splitting them across considered images. These DAPI+ cells were then chec…

## Sheet: Quantification T#10
TUMOR #10
Primary T#10							PDOs T#10 D28
ROI	DAPI	Ki67+ cells	SOX2+ cells	% Ki67+ cells	% SOX2+ cells		ROI	DAPI	Ki67+ cells	SOX2+ cells	% Ki67+ cells	% SOX2+ cells
1	125	28	16	22.4	12.8		1a	125	23	59	18.4	47.2
2	125	12	7	9.6	5.6		1b	125	22	43	17.6	34.4
3	125	7	22	5.6	17.6		1c	125	30	52	24	41.6
4	125	8	8	6.4	6.4		1d	125	32	30	25.6	24
5	125	38	15	30.4	12		2a	125	13	38	10.4	30.4
6	125	8	9	6.4	7.2		2b	125	3	24	2.4	19.2
7	125	26	15	20.8	12		2c	125	6	19	4.8	15.2
8	125	3	18	2.4	14.4		2d	125	2	29	1.6	23.2
SUM	1000	130	110	13	11		SUM	1000	131	294	13.1	29.4
Primary T#10							PDOs T#10 D28
ROI	DAPI	OLIG2+ cells	% OLIG2+ cells				ROI	DAPI	OLIG2+ cells	% OLIG2+ cells
1	120	0	0				1b	120	0	0
2	120	0	0				1c	120	0	0
3	120	0	0				2a	120	1	0.833333
4	120	1	0.833333				2b	120	1	0.833333
5	120	0	0				2c	120	0	0
SUM	600	1	0.166667				SUM	600	2	0.333333
Primary T#10							PDOs T#10 D28
ROI	DAPI	IBA1+ cells	% IBA1+ cells				ROI	DAPI	IBA1+ cells	% IBA1+ cells
1	115	10	8.69565				1b	115	1	0.869565
2	115	0	0				1c	115	2	1.73913
3	115	5	4.34783				1d	115	2	1.73913
4	115	5	4.34783				2a	115	2	1.73913
5	115	3	2.6087				2b	115	1	0.869565
6	115	6	5.21739				2c	115	0	0
7	115	2	1.73913				2d	115	2	1.73913
SUM	805	31	3.85093				SUM	805	10	1.24224
