# Supplementary material for: Patient‐ and xenograft‐derived organoids recapitulate pediatric brain tumor features and patient treatments
Source: EMBO Mol Med. 2023 Nov 30;15(12):e18199. doi: 10.15252/emmm.202318199 (PMC10701620; doi:10.15252/emmm.202318199)
Supplement: Supplementary file 8 — Source Data for Figure 3 [file EMMM-15-e18199-s011.zip › Figure_3/3E/E''_Quantification_T#21.xlsx]

## Sheet: Data description
For cellular populations analysis, the same number of images for a determined sample were used for the quantification. A specific area of a region of interest (ROI) was defined and used across all images, avoiding edges or bad regions of the images. A total number of 600-1500 DAPI+ cells were counted inside the ROI, equally splitting them across considered images. These DAPI+ cells were then chec…

## Sheet: Quantification T#21
TUMOR #21
Primary T#21							PDOS T#21 D28
ROI	DAPI	Ki67+ cells	SOX2+ cells	% Ki67+ cells	% SOX2+ cells		ROI	DAPI	Ki67+ cells	SOX2+ cells	% Ki67+ cells	% SOX2+ cells
1	125	0	73	0	58.4		1b	125	13	72	10.4	57.6
2	125	0	51	0	40.8		1d	125	8	58	6.4	46.4
3	125	0	81	0	64.8		2b	144	25	96	17.3611	66.6667
4	125	0	69	0	55.2		2c	125	16	109	12.8	87.2
5	125	0	55	0	44		2d	157	26	59	16.5605	37.5796
6	125	0	41	0	32.8		SUM	676	88	394	12.7043	59.0893
7	125	0	84	0	67.2
8	125	0	66	0	52.8
SUM	1000	0	520	0	52
Primary T#21							PDOS T#21 D28
ROI	DAPI	OLIG2+ cells	% OLIG2+ cells				ROI	DAPI	OLIG2+ cells	% OLIG2+ cells
1	125	93	74.4				1a	125	65	52
2	125	61	48.8				1b	125	57	45.6
3	125	86	68.8				1d	125	38	30.4
4	125	67	53.6				2b	125	83	66.4
5	125	93	74.4				2d	125	25	20
6	125	82	65.6					625	268	42.88
7	125	84	67.2
8	125	87	69.6
SUM	1000	653	65.3
Primary T#21							PDOS T#21 D28
ROI	DAPI	IBA1+ cells	% IBA1+ cells				ROI	DAPI	IBA1+ cells	% IBA1+ cells
1	125	24	19.2				1a	125	8	6.4
2	125	18	14.4				1b	105	9	8.57143
3	125	15	12				2a	125	4	3.2
4	125	11	8.8				2b	125	0	0
5	125	18	14.4				2c	125	1	0.8
6	125	18	14.4				2d	125	0	0
7	125	25	20				SUM	730	22	3.1619
8	125	25	20
SUM	1000	154	15.4
