# Supplementary material for: Patient‐ and xenograft‐derived organoids recapitulate pediatric brain tumor features and patient treatments
Source: EMBO Mol Med. 2023 Nov 30;15(12):e18199. doi: 10.15252/emmm.202318199 (PMC10701620; doi:10.15252/emmm.202318199)
Supplement: Supplementary file 8 — Source Data for Figure 3 [file EMMM-15-e18199-s011.zip › Figure_3/3F/F''_Quantification_T#23.xlsx]

## Sheet: Data description
For cellular populations analysis, the same number of images for a determined sample were used for the quantification. A specific area of a region of interest (ROI) was defined and used across all images, avoiding edges or bad regions of the images. A total number of 600-1500 DAPI+ cells were counted inside the ROI, equally splitting them across considered images. These DAPI+ cells were then chec…

## Sheet: Quantification T#23
TUMOR #23
Primary T#23							PDOs T#23 D28
ROI	DAPI	Ki67+ cells	SOX2+ cells	% Ki67+ cells	% SOX2+ cells		ROI	DAPI	Ki67+ cells	SOX2+ cells	% Ki67+ cells	% SOX2+ cells
1	85	0	2	0	2.35294		1a	100	1	0	1	0
2	85	0	7	0	8.23529		1b	100	0	2	0	2
3	85	0	4	0	4.70588		1c	100	0	0	0	0
4	85	0	4	0	4.70588		2a	100	5	0	5	0
5	85	0	7	0	8.23529		2b	100	5	0	5	0
6	85	0	13	0	15.2941		2c	100	3	0	3	0
7	90	0	1	0	1.11111			600	14	2	2.33333	0.333333
	600	0	38	0	6.37722
Primary T#23							PDOs T#23 D28
ROI	DAPI	OLIG2+ cells	% OLIG2+ cells				ROI	DAPI	OLIG2+ cells	% OLIG2+ cells
1	85	0	0				1b	85	0	0
2	85	0	0				1c	85	0	0
3	85	0	0				1d	85	0	0
4	85	0	0				2b	85	0	0
5	85	0	0				2c	85	0	0
6	85	1	1.17647				2d	85	0	0
7	90	0	0				3d	90	0	0
	600	1	0.168067					600	0	0
Primary T#23							PDOs T#23 D28
ROI	DAPI	IBA1+ cells	% IBA1+ cells				ROI	DAPI	IBA1+ cells	% IBA1+ cells
1	100	8	8				1a	100	1	1
2	100	11	11				1c	100	0	0
3	100	4	4				1d	100	0	0
4	100	3	3				2b	100	2	2
5	100	13	13				2c	100	0	0
6	100	5	5				2d	100	0	0
	600	44	7.33333					600	3	0.5
