# Supplementary material for: Patient‐ and xenograft‐derived organoids recapitulate pediatric brain tumor features and patient treatments
Source: EMBO Mol Med. 2023 Nov 30;15(12):e18199. doi: 10.15252/emmm.202318199 (PMC10701620; doi:10.15252/emmm.202318199)
Supplement: Supplementary file 8 — Source Data for Figure 3 [file EMMM-15-e18199-s011.zip › Figure_3/3F/F'_Quantification_T#22.xlsx]

## Sheet: Data description
For cellular populations analysis, the same number of images for a determined sample were used for the quantification. A specific area of a region of interest (ROI) was defined and used across all images, avoiding edges or bad regions of the images. A total number of 600-1500 DAPI+ cells were counted inside the ROI, equally splitting them across considered images. These DAPI+ cells were then chec…

## Sheet: Quantification T#22
TUMOR #22
Primary T#22							PDOs T#22 D28
ROI	DAPI	Ki67+ cells	SOX2+ cells	% Ki67+ cells	% SOX2+ cells		ROI	DAPI	Ki67+ cells	SOX2+ cells	% Ki67+ cells	% SOX2+ cells
1	77	1	24	1.2987	31.1688		1a	77	2	55	2.5974	71.4286
2	77	0	13	0	16.8831		1b	77	1	53	1.2987	68.8312
3	77	0	14	0	18.1818		1c	77	0	65	0	84.4156
4	77	0	8	0	10.3896		1d	77	2	29	2.5974	37.6623
5	77	0	7	0	9.09091		2b	77	1	50	1.2987	64.9351
6	77	0	9	0	11.6883		2c	77	2	49	2.5974	63.6364
7	77	0	6	0	7.79221		2d	77	2	63	2.5974	81.8182
8	77	0	6	0	7.79221		1a	77	0	29	0	37.6623
9	77	0	17	0	22.0779		1b	77	7	19	9.09091	24.6753
10	77	0	21	0	27.2727		2a	77	6	9	7.79221	11.6883
11	77	0	27	0	35.0649		2b	77	0	49	0	63.6364
12	77	0	20	0	25.974		2c	77	5	13	6.49351	16.8831
13	76	0	22	0	28.9474		2d	76	6	17	7.89474	22.3684
SUM	1000	1	194	0.0999001	19.4095		SUM	1000	34	500	3.40449	49.9724
Primary T#22							PDOs T#22 D28
ROI	DAPI	OLIG2+ cells	% OLIG2+ cells				ROI	DAPI	OLIG2+ cells	% OLIG2+ cells
1	66	2	3.0303				1a	100	4	4
2	100	34	34				1b	100	2	2
3	100	24	24				1c	100	3	3
4	100	53	53				1d	100	3	3
5	100	25	25				2b	100	2	2
6	100	32	32				2c	100	2	2
7	100	55	55				1a	100	9	9
8	100	39	39				1b	100	1	1
9	100	15	15				2a	100	0	0
10	100	43	43				2b	100	1	1
11	34	9	26.4706				SUM	1000	27	2.7
SUM	1000	331	31.7728
Primary T#22							PDOs T#22 D28
ROI	DAPI	IBA1+ cells	% IBA1+ cells				ROI	DAPI	IBA1+ cells	% IBA1+ cells
1	125	12	9.6				220809 1a	125	1	0.8
2	125	15	12				1b	125	2	1.6
3	125	10	8				1c	125	1	0.8
4	125	9	7.2				1d	125	0	0
5	125	12	9.6				2c	125	0	0
6	125	8	6.4				2d	125	0	0
7	125	21	16.8				220816 1b	125	1	0.8
8	125	14	11.2				1c	125	0	0
SUM	1000	101	10.1				SUM	1000	5	0.5
