# Supplementary material for: Patient‐ and xenograft‐derived organoids recapitulate pediatric brain tumor features and patient treatments
Source: EMBO Mol Med. 2023 Nov 30;15(12):e18199. doi: 10.15252/emmm.202318199 (PMC10701620; doi:10.15252/emmm.202318199)
Supplement: Supplementary file 9 — Source Data for Figure 4 [file EMMM-15-e18199-s004.zip]

Archive with 9 entries (4 files):
- Figure_4/
- Figure_4/.DS_Store
- Figure_4/4A-B/
- Figure_4/4A-B/sc-RNA_sequencing_data.txt
- __MACOSX/
- __MACOSX/Figure_4/
- __MACOSX/Figure_4/._.DS_Store
- __MACOSX/Figure_4/4A-B/
- __MACOSX/Figure_4/4A-B/._sc-RNA_sequencing_data.txt
