# Supplementary material for: Patient‐ and xenograft‐derived organoids recapitulate pediatric brain tumor features and patient treatments
Source: EMBO Mol Med. 2023 Nov 30;15(12):e18199. doi: 10.15252/emmm.202318199 (PMC10701620; doi:10.15252/emmm.202318199)
Supplement: Supplementary file 10 — Source Data for Figure 5 [file EMMM-15-e18199-s008.zip]

Archive with 77 entries (63 files):
- Figure_5/
- Figure_5/.DS_Store
- Figure_5/README_Figure_5.txt
- Figure_5/5D/
- Figure_5/5D/Tumor_A_single_cells_spheroids_D14.tif
- Figure_5/5D/Tumor_A_single_cells_spheroids_D21.tif
- Figure_5/5D/Tumor_A_single_cells_spheroids_D28.tif
- Figure_5/5D/Tumor_A_single_cells_spheroids_D7.tif
- Figure_5/5D/Tumor_B_single_cells_spheroids_D14.tif
- Figure_5/5D/Tumor_B_single_cells_spheroids_D21.tif
- Figure_5/5D/Tumor_B_single_cells_spheroids_D28.tif
- Figure_5/5D/Tumor_B_single_cells_spheroids_D7.tif
- Figure_5/5E/
- Figure_5/5E/Tumor_C_single_cells_spheroids_D14.tif
- Figure_5/5E/Tumor_C_single_cells_spheroids_D21.tif
- Figure_5/5E/Tumor_C_single_cells_spheroids_D28.tif
- Figure_5/5E/Tumor_C_single_cells_spheroids_D7.tif
- Figure_5/5E/Tumor_D_single_cells_spheroids_D14.tif
- Figure_5/5E/Tumor_D_single_cells_spheroids_D21.tif
- Figure_5/5E/Tumor_D_single_cells_spheroids_D28.tif
- Figure_5/5E/Tumor_D_single_cells_spheroids_D7.tif
- Figure_5/5G/
- Figure_5/5G/Tumor_A_tumor_pieces_D14.tif
- Figure_5/5G/Tumor_A_tumor_pieces_D21.tif
- Figure_5/5G/Tumor_A_tumor_pieces_D28.tif
- Figure_5/5G/Tumor_A_tumor_pieces_D7.tif
- Figure_5/5G/Tumor_B_tumor_pieces_D14.tif
- Figure_5/5G/Tumor_B_tumor_pieces_D21.tif
- Figure_5/5G/Tumor_B_tumor_pieces_D28.tif
- Figure_5/5G/Tumor_B_tumor_pieces_D7.tif
- Figure_5/5H/
- Figure_5/5H/Tumor_C_tumor_pieces_D14.tif
- Figure_5/5H/Tumor_C_tumor_pieces_D21.tif
- Figure_5/5H/Tumor_C_tumor_pieces_D28.tif
- Figure_5/5H/Tumor_C_tumor_pieces_D7.tif
- Figure_5/5H/Tumor_D_tumor_pieces_D14.tif
- Figure_5/5H/Tumor_D_tumor_pieces_D21.tif
- Figure_5/5H/Tumor_D_tumor_pieces_D28.tif
- Figure_5/5H/Tumor_D_tumor_pieces_D7.tif
- Figure_5/5J/
- Figure_5/5J/Tumor_B_tumor_pieces_susp_D120a.tif
- Figure_5/5J/Tumor_B_tumor_pieces_susp_D120b.tif
- Figure_5/5J/Tumor_B_tumor_pieces_susp_D20a.tif
- Figure_5/5J/Tumor_B_tumor_pieces_susp_D20b.tif
- Figure_5/5J/Tumor_B_tumor_pieces_susp_D30a.tif
- Figure_5/5J/Tumor_B_tumor_pieces_susp_D30b.tif
- Figure_5/5J/Tumor_B_tumor_pieces_susp_D61a.tif
- Figure_5/5J/Tumor_B_tumor_pieces_susp_D61b.tif
- Figure_5/5J/Tumor_B_tumor_pieces_susp_D9a.tif
- Figure_5/5J/Tumor_B_tumor_pieces_susp_D9b.tif
- Figure_5/5K/
- Figure_5/5K/Tumor_C_tumor_pieces_susp_D120a.tif
- Figure_5/5K/Tumor_C_tumor_pieces_susp_D120b.tif
- Figure_5/5K/Tumor_C_tumor_pieces_susp_D43a.tif
- Figure_5/5K/Tumor_C_tumor_pieces_susp_D43b.tif
- Figure_5/5K/Tumor_C_tumor_pieces_susp_D50a.tif
- Figure_5/5K/Tumor_C_tumor_pieces_susp_D50b.tif
- Figure_5/5K/Tumor_C_tumor_pieces_susp_D71a.tif
- Figure_5/5K/Tumor_C_tumor_pieces_susp_D71b.tif
- Figure_5/5K/Tumor_C_tumor_pieces_susp_D85a.tif
- Figure_5/5K/Tumor_C_tumor_pieces_susp_D85b.tif
- Figure_5/5L-M/
- Figure_5/5L-M/DNA_methylation_data.txt
- __MACOSX/
- __MACOSX/._Figure_5
- __MACOSX/Figure_5/
- __MACOSX/Figure_5/._.DS_Store
- __MACOSX/Figure_5/._README_Figure_5.txt
- __MACOSX/Figure_5/5D/
- __MACOSX/Figure_5/5D/._Tumor_A_single_cells_spheroids_D14.tif
- __MACOSX/Figure_5/5D/._Tumor_A_single_cells_spheroids_D7.tif
- __MACOSX/Figure_5/5H/
- __MACOSX/Figure_5/5H/._Tumor_D_tumor_pieces_D7.tif
- __MACOSX/Figure_5/5K/
- __MACOSX/Figure_5/5K/._Tumor_C_tumor_pieces_susp_D43a.tif
- __MACOSX/Figure_5/5L-M/
- __MACOSX/Figure_5/5L-M/._DNA_methylation_data.txt
