# Supplementary material for: Patient‐ and xenograft‐derived organoids recapitulate pediatric brain tumor features and patient treatments
Source: EMBO Mol Med. 2023 Nov 30;15(12):e18199. doi: 10.15252/emmm.202318199 (PMC10701620; doi:10.15252/emmm.202318199)
Supplement: Supplementary file 11 — Source Data for Figure 6 [file EMMM-15-e18199-s003.zip]

Archive with 83 entries (72 files):
- Figure_6/
- Figure_6/.DS_Store
- Figure_6/README_Figure_6.txt
- Figure_6/6B/
- Figure_6/6B/B''_Quantification_EPN_protocol_T#5.xlsx
- Figure_6/6B/B'_CTRL_PDO_T#5_BF_1.tif
- Figure_6/6B/B'_CTRL_PDO_T#5_BF_2.tif
- Figure_6/6B/B'_CTRL_PDO_T#5_BF_3.tif
- Figure_6/6B/B'_CTRL_PDO_T#5_BF_4.tif
- Figure_6/6B/B'_CTRL_PDO_T#5_BF_5.tif
- Figure_6/6B/B'_CTRL_PDO_T#5_BF_6.tif
- Figure_6/6B/B'_CTRL_PDO_T#5_BF_7.tif
- Figure_6/6B/B'_CTRL_PDO_T#5_BF_8.tif
- Figure_6/6B/B'_CTRL_PDO_T#5_BF_9.tif
- Figure_6/6B/B'_CTRL_PDO_T#5_FLUO_1.tif
- Figure_6/6B/B'_CTRL_PDO_T#5_FLUO_2.tif
- Figure_6/6B/B'_CTRL_PDO_T#5_FLUO_3.tif
- Figure_6/6B/B'_CTRL_PDO_T#5_FLUO_4.tif
- Figure_6/6B/B'_CTRL_PDO_T#5_FLUO_5.tif
- Figure_6/6B/B'_CTRL_PDO_T#5_FLUO_6.tif
- Figure_6/6B/B'_CTRL_PDO_T#5_FLUO_7.tif
- Figure_6/6B/B'_CTRL_PDO_T#5_FLUO_8.tif
- Figure_6/6B/B'_CTRL_PDO_T#5_FLUO_9.tif
- Figure_6/6B/B'_Treatment_PDO_T#5_BF_1.tif
- Figure_6/6B/B'_Treatment_PDO_T#5_BF_2.tif
- Figure_6/6B/B'_Treatment_PDO_T#5_BF_3.tif
- Figure_6/6B/B'_Treatment_PDO_T#5_BF_4.tif
- Figure_6/6B/B'_Treatment_PDO_T#5_BF_5.tif
- Figure_6/6B/B'_Treatment_PDO_T#5_BF_6.tif
- Figure_6/6B/B'_Treatment_PDO_T#5_BF_7.tif
- Figure_6/6B/B'_Treatment_PDO_T#5_BF_8.tif
- Figure_6/6B/B'_Treatment_PDO_T#5_BF_9.tif
- Figure_6/6B/B'_Treatment_PDO_T#5_FLUO_1.tif
- Figure_6/6B/B'_Treatment_PDO_T#5_FLUO_2.tif
- Figure_6/6B/B'_Treatment_PDO_T#5_FLUO_3.tif
- Figure_6/6B/B'_Treatment_PDO_T#5_FLUO_4.tif
- Figure_6/6B/B'_Treatment_PDO_T#5_FLUO_5.tif
- Figure_6/6B/B'_Treatment_PDO_T#5_FLUO_6.tif
- Figure_6/6B/B'_Treatment_PDO_T#5_FLUO_7.tif
- Figure_6/6B/B'_Treatment_PDO_T#5_FLUO_8.tif
- Figure_6/6B/B'_Treatment_PDO_T#5_FLUO_9.tif
- Figure_6/6C/
- Figure_6/6C/CTRL_PDO_T#5_Ki67_DAPI.tif
- Figure_6/6C/CTRL_PDO_T#5_Ki67_Ki67.tif
- Figure_6/6C/CTRL_PDO_T#5_Ki67_merge.tif
- Figure_6/6C/Treatment_PDO_T#5_Ki67_DAPI.tif
- Figure_6/6C/Treatment_PDO_T#5_Ki67_Ki67.tif
- Figure_6/6C/Treatment_PDO_T#5_Ki67_merge.tif
- Figure_6/6D/
- Figure_6/6D/CTRL_PDO_T#5_Caspase3_Caspase3.tif
- Figure_6/6D/CTRL_PDO_T#5_Caspase3_DAPI.tif
- Figure_6/6D/CTRL_PDO_T#5_Caspase3_merge.tif
- Figure_6/6D/Treatment_PDO_T#5_Caspase3_Caspase3.tif
- Figure_6/6D/Treatment_PDO_T#5_Caspase3_DAPI.tif
- Figure_6/6D/Treatment_PDO_T#5_Caspase3_merge.tif
- Figure_6/6E/
- Figure_6/6E/E'''_Tumor_#5_Ki67_post-chemotherapy.jpg
- Figure_6/6E/E'''_Tumor_#5_Ki67_post-surgery.jpg
- Figure_6/6E/E''_Tumor_#5_H&E_post-chemotherapy.jpg
- Figure_6/6E/E''_Tumor_#5_H&E_post-surgery.jpg
- Figure_6/6E/E'_Tumor_#5_MRI_coronal_plane_post-chemotherapy.tif
- Figure_6/6E/E'_Tumor_#5_MRI_coronal_plane_post-surgery.tif
- Figure_6/6E/E'_Tumor_#5_MRI_coronal_plane_pre-surgery.tif
- __MACOSX/
- __MACOSX/Figure_6/
- __MACOSX/Figure_6/._.DS_Store
- __MACOSX/Figure_6/._README_Figure_6.txt
- __MACOSX/Figure_6/6B/
- __MACOSX/Figure_6/6B/._B''_Quantification_EPN_protocol_T#5.xlsx
- __MACOSX/Figure_6/6B/._B'_CTRL_PDO_T#5_FLUO_4.tif
- __MACOSX/Figure_6/6C/
- __MACOSX/Figure_6/6C/._CTRL_PDO_T#5_Ki67_merge.tif
- __MACOSX/Figure_6/6C/._Treatment_PDO_T#5_Ki67_merge.tif
- __MACOSX/Figure_6/6D/
- __MACOSX/Figure_6/6D/._Treatment_PDO_T#5_Caspase3_merge.tif
- __MACOSX/Figure_6/6E/
- __MACOSX/Figure_6/6E/._E'''_Tumor_#5_Ki67_post-chemotherapy.jpg
- __MACOSX/Figure_6/6E/._E'''_Tumor_#5_Ki67_post-surgery.jpg
- __MACOSX/Figure_6/6E/._E''_Tumor_#5_H&E_post-chemotherapy.jpg
- __MACOSX/Figure_6/6E/._E''_Tumor_#5_H&E_post-surgery.jpg
- __MACOSX/Figure_6/6E/._E'_Tumor_#5_MRI_coronal_plane_post-chemotherapy.tif
- __MACOSX/Figure_6/6E/._E'_Tumor_#5_MRI_coronal_plane_post-surgery.tif
- __MACOSX/Figure_6/6E/._E'_Tumor_#5_MRI_coronal_plane_pre-surgery.tif
