# Supplementary material for: Patient‐ and xenograft‐derived organoids recapitulate pediatric brain tumor features and patient treatments
Source: EMBO Mol Med. 2023 Nov 30;15(12):e18199. doi: 10.15252/emmm.202318199 (PMC10701620; doi:10.15252/emmm.202318199)
Supplement: Supplementary file 11 — Source Data for Figure 6 [file EMMM-15-e18199-s003.zip › Figure_6/README_Figure_6.txt]

Supplied images in B, C, D are high-resolution maximal intensity projection in .tif format. They have been processed with ImageJ. A cropped region of interest has been used to assemble Figure 6EÕÕ, EÕÕÕ. Some images might be rotated. 
