# Supplementary material for: Patient‐ and xenograft‐derived organoids recapitulate pediatric brain tumor features and patient treatments
Source: EMBO Mol Med. 2023 Nov 30;15(12):e18199. doi: 10.15252/emmm.202318199 (PMC10701620; doi:10.15252/emmm.202318199)
Supplement: Supplementary file 11 — Source Data for Figure 6 [file EMMM-15-e18199-s003.zip › Figure_6/6B/B''_Quantification_EPN_protocol_T#5.xlsx]

## Sheet: Data description
PDOs were live-stained with Calcein, AM and imaged at different timepoints using the ImageXpress Micro Confocal High Content Imaging System (Molecular Devices). In detail, PDOs were first whole imaged with a 2X Plan Apo objective in widefield mode and centered using the QuickID procedure. For each object (i.e., PDO), the XY centroids position was determined by automated segmentation and used for …

## Sheet: Quantification EPN prot T#5
Tumor #5, ST EPN with ZFTA-RELA fusion
CTRL Treatment Cycle 1
	Organoid Calcein Integrated Intensity	Organoid Total Area	Calcein Integrated Intensity/Area
PDO_1	1326905344	1.41281e+06	939.196
PDO_2	896661824	892205	1005
PDO_3	1059480384	738172	1435.28
PDO_4	756127680	811548	931.71
PDO_5	747604480	923679	809.377
PDO_6	786823296	863336	911.375
PDO_7	562155776	568596	988.674
PDO_8	460801920	544340	846.534
PDO_9	729288384	423822	1720.74
Treatment Cycle 1
	Organoid Calcein Integrated Intensity	Organoid Total Area	Calcein Integrated Intensity/Area
PDO_1	418087328	334424	1250.17
PDO_2	544904448	675630	806.513
PDO_3	673220928	669465	1005.61
PDO_4	602052352	629064	957.061
PDO_5	637373440	771608	826.033
PDO_6	538367296	597413	901.164
PDO_7	758470272	459618	1650.22
PDO_8	566764864	630602	898.768
