# Supplementary material for: Patient‐ and xenograft‐derived organoids recapitulate pediatric brain tumor features and patient treatments
Source: EMBO Mol Med. 2023 Nov 30;15(12):e18199. doi: 10.15252/emmm.202318199 (PMC10701620; doi:10.15252/emmm.202318199)
Supplement: Supplementary file 12 — Source Data for Figure 7 [file EMMM-15-e18199-s007.zip]

Archive with 71 entries (57 files):
- Figure_7/
- Figure_7/.DS_Store
- Figure_7/README_Figure_7.txt
- Figure_7/7B/
- Figure_7/7B/B''_Quantification_MB_protocol_T#14.xlsx
- Figure_7/7B/B'_CTRL_Treat._A+B+C_1_month_PDO_T#14_BF.tif
- Figure_7/7B/B'_CTRL_Treat._A+B+C_1_month_PDO_T#14_FLUO.tif
- Figure_7/7B/B'_CTRL_Treat._A+B+C_1_week_PDO_T#14_BF.tif
- Figure_7/7B/B'_CTRL_Treat._A+B+C_1_week_PDO_T#14_FLUO.tif
- Figure_7/7B/B'_CTRL_Treat._A+B_PDO_T#14_BF.tif
- Figure_7/7B/B'_CTRL_Treat._A+B_PDO_T#14_FLUO.tif
- Figure_7/7B/B'_CTRL_Treat._A_PDO_T#14_BF.tif
- Figure_7/7B/B'_CTRL_Treat._A_PDO_T#14_FLUO.tif
- Figure_7/7B/B'_Treat._A+B+C_1_month_PDO_T#14_BF.tif
- Figure_7/7B/B'_Treat._A+B+C_1_month_PDO_T#14_FLUO.tif
- Figure_7/7B/B'_Treat._A+B+C_1_week_PDO_T#14_BF.tif
- Figure_7/7B/B'_Treat._A+B+C_1_week_PDO_T#14_FLUO.tif
- Figure_7/7B/B'_Treat._A+B_PDO_T#14_BF.tif
- Figure_7/7B/B'_Treat._A+B_PDO_T#14_FLUO.tif
- Figure_7/7B/B'_Treat._A_PDO_T#14_BF.tif
- Figure_7/7B/B'_Treat._A_PDO_T#14_FLUO.tif
- Figure_7/7C/
- Figure_7/7C/CTRL_Treat._A+B+C_1_month_PDO_T#14_Ki67_DAPI.tif
- Figure_7/7C/CTRL_Treat._A+B+C_1_month_PDO_T#14_Ki67_Ki67.tif
- Figure_7/7C/CTRL_Treat._A+B+C_1_month_PDO_T#14_Ki67_merge.tif
- Figure_7/7C/Treat._A+B+C_1_month_PDO_T#14_Ki67_DAPI.tif
- Figure_7/7C/Treat._A+B+C_1_month_PDO_T#14_Ki67_Ki67.tif
- Figure_7/7C/Treat._A+B+C_1_month_PDO_T#14_Ki67_merge.tif
- Figure_7/7D/
- Figure_7/7D/CTRL_Treat._A+B+C_1_month_PDO_T#14_Caspase3_Caspase3.tif
- Figure_7/7D/CTRL_Treat._A+B+C_1_month_PDO_T#14_Caspase3_DAPI.tif
- Figure_7/7D/CTRL_Treat._A+B+C_1_month_PDO_T#14_Caspase3_merge.tif
- Figure_7/7D/Treat._A+B+C_1_month_PDO_T#14_Caspase3_Caspase3.tif
- Figure_7/7D/Treat._A+B+C_1_month_PDO_T#14_Caspase3_DAPI.tif
- Figure_7/7D/Treat._A+B+C_1_month_PDO_T#14_Caspase3_merge.tif
- Figure_7/7E/
- Figure_7/7E/E''_Ki67,_HumAnt_DAPI.tif
- Figure_7/7E/E''_Ki67,_HumAnt_HumAnt.tif
- Figure_7/7E/E''_Ki67,_HumAnt_Ki67.tif
- Figure_7/7E/E''_Ki67,_HumAnt_merge.tif
- Figure_7/7E/E'_DAPI_mouse_mosaic.tif
- Figure_7/7F/
- Figure_7/7F/F''_Ki67,_HumAnt_DAPI.tif
- Figure_7/7F/F''_Ki67,_HumAnt_HumAnt.tif
- Figure_7/7F/F''_Ki67,_HumAnt_Ki67.tif
- Figure_7/7F/F''_Ki67,_HumAnt_merge.tif
- Figure_7/7F/F'_DAPI_mouse_mosaic.tif
- Figure_7/7G/
- Figure_7/7G/G''''_Tumor_#14_MRI_coronal_plane_off_therapy_post-radiotherapy.tif
- Figure_7/7G/G'''_Tumor_#14_MRI_coronal_plane_post-chemotherapy.tif
- Figure_7/7G/G''_Tumor_#14_MRI_coronal_plane_post-surgery.tif
- Figure_7/7G/G'_Tumor_#14_MRI_coronal_plane_pre-surgery.tif
- __MACOSX/
- __MACOSX/Figure_7/
- __MACOSX/Figure_7/._.DS_Store
- __MACOSX/Figure_7/._README_Figure_7.txt
- __MACOSX/Figure_7/7B/
- __MACOSX/Figure_7/7B/._B''_Quantification_MB_protocol_T#14.xlsx
- __MACOSX/Figure_7/7B/._B'_CTRL_Treat._A+B+C_1_month_PDO_T#14_FLUO.tif
- __MACOSX/Figure_7/7B/._B'_CTRL_Treat._A_PDO_T#14_FLUO.tif
- __MACOSX/Figure_7/7C/
- __MACOSX/Figure_7/7C/._Treat._A+B+C_1_month_PDO_T#14_Ki67_DAPI.tif
- __MACOSX/Figure_7/7E/
- __MACOSX/Figure_7/7E/._E'_DAPI_mouse_mosaic.tif
- __MACOSX/Figure_7/7F/
- __MACOSX/Figure_7/7F/._F'_DAPI_mouse_mosaic.tif
- __MACOSX/Figure_7/7G/
- __MACOSX/Figure_7/7G/._G''''_Tumor_#14_MRI_coronal_plane_off_therapy_post-radiotherapy.tif
- __MACOSX/Figure_7/7G/._G'''_Tumor_#14_MRI_coronal_plane_post-chemotherapy.tif
- __MACOSX/Figure_7/7G/._G''_Tumor_#14_MRI_coronal_plane_post-surgery.tif
- __MACOSX/Figure_7/7G/._G'_Tumor_#14_MRI_coronal_plane_pre-surgery.tif
