# Supplementary material for: Patient‐ and xenograft‐derived organoids recapitulate pediatric brain tumor features and patient treatments
Source: EMBO Mol Med. 2023 Nov 30;15(12):e18199. doi: 10.15252/emmm.202318199 (PMC10701620; doi:10.15252/emmm.202318199)
Supplement: Supplementary file 12 — Source Data for Figure 7 [file EMMM-15-e18199-s007.zip › Figure_7/7B/B''_Quantification_MB_protocol_T#14.xlsx]

## Sheet: Data description
PDOs were live-stained with Calcein, AM and imaged at different timepoints using the ImageXpress Micro Confocal High Content Imaging System (Molecular Devices). In detail, PDOs were first whole imaged with a 2X Plan Apo objective in widefield mode and centered using the QuickID procedure. For each object (i.e., PDO), the XY centroids position was determined by automated segmentation and used for …

## Sheet: Quantification MB prot T#14
Tumor #14, Group 3 medulloblastoma
CTRL Treatment A
	Organoid Calcein Integrated Intensity	Organoid Total Area	Calcein Integrated Intensity/Area
PDO_1	1388107776	1.31287e+06	1057.31
PDO_2	649156096	1.3864e+06	468.232
PDO_3	584964416	1.28384e+06	455.637
PDO_4	732953408	1.2643e+06	579.731
PDO_5	1299357312	1057555	1228.64
PDO_6	621476096	1.07392e+06	578.699
PDO_7	1267757952	1.2034e+06	1053.48
PDO_8	675124352	979526	689.236
PDO_9	930484416	1.00661e+06	924.378
PDO_10	605706112	850539	712.144
Treatment A
	Organoid Calcein Integrated Intensity	Organoid Total Area	Calcein Integrated Intensity/Area
PDO_1	160484928	926176	173.277
PDO_2	246130960	361066	681.678
PDO_3	370536224	1.44548e+06	256.341
PDO_4	460927776	689446	668.548
PDO_5	182351232	369377	493.672
PDO_6	192710768	825313	233.5
PDO_7	200658656	578862	346.643
PDO_8	133062352	513443	259.157
PDO_9	262152016	590778	443.74
PDO_10	187034496	624445	299.521
CTRL Treatment A+B
	Organoid Calcein Integrated Intensity	Organoid Total Area	Calcein Integrated Intensity/Area
PDO_1	527481728	810866	650.517
PDO_2	538352896	974791	552.275
PDO_3	861481408	1.01311e+06	850.334
PDO_4	648772800	1.01018e+06	642.233
PDO_5	665419776	761651	873.654
PDO_6	426411136	906246	470.525
PDO_7	436604224	783302	557.389
PDO_8	418491968	723073	578.769
PDO_9	780870976	940606	830.178
PDO_10	643150912	946323	679.632
Treatment A+B
	Organoid Calcein Integrated Intensity	Organoid Total Area	Calcein Integrated Intensity/Area
PDO_1	109398912	346108	316.083
PDO_2	541000576	733004	738.059
PDO_3	230834192	646395	357.11
PDO_4	251229312	491991	510.638
PDO_5	114719784	313152	366.338
PDO_6	324985984	519486	625.591
PDO_7	109031168	379391	287.385
PDO_8	191418864	471685	405.819
PDO_9	357028928	363601	981.924
PDO_10	150020592	294223	509.887
CTRL Treatment A+B+C 1 week recovery
	Organoid Calcein Integrated Intensity	Organoid Total Area	Calcein Integrated Intensity/Area
PDO_1	1065143488	1.20896e+06	881.045
PDO_2	827712256	852344	971.101
PDO_3	809961600	1.044e+06	775.825
PDO_4	824015808	870765	946.313
PDO_5	384323360	926779	414.687
PDO_6	922913664	716484	1288.12
PDO_7	574855552	849944	676.345
PDO_8	454833472	984963	461.777
PDO_9	951864320	841216	1131.53
Treatment A+B+C 1 week recovery
	Organoid Calcein Integrated Intensity	Organoid Total Area	Calcein Integrated Intensity/Area
PDO_1	154118464	407045	378.627
PDO_2	107471088	341868	314.364
PDO_3	112543480	492418	228.553
PDO_4			#DIV/0!
PDO_5	145288400	433235	335.357
PDO_6	124611872	266256	468.016
PDO_7	237803904	436588	544.687
PDO_8	149234032	337812	441.766
PDO_9	136543232	317410	430.18
CTRL Treatment A+B+C 1 month recovery
	Organoid Calcein Integrated Intensity	Organoid Total Area	Calcein Integrated Intensity/Area
PDO_1	697972160	1.04734e+06	666.422
PDO_2	833793024	1.37132e+06	608.021
PDO_3	1677688064	1021090	1643.04
PDO_4	867953344	1.04393e+06	831.429
PDO_5	1431167488	1.17761e+06	1215.32
PDO_6	797037568	779002	1023.15
PDO_7	1175539584	1.03433e+06	1136.52
PDO_8	1311372672	1054276	1243.86
PDO_9	882089408	830984	1061.5
Treatment A+B+C 1 month recovery
	Organoid Calcein Integrated Intensity	Organoid Total Area	Calcein Integrated Intensity/Area
PDO_1	126333576	228127	553.786
PDO_2	113019424	178893	631.772
PDO_3	13428761	34653.5	387.516
PDO_4	63284080	94355.3	670.7
PDO_5	124030816	319551	388.14
PDO_6	126499536	361727	349.71
